# Supplementary material for: Metagenomic analysis of bile acid biotransformation by gut microbiota in wild birds
Source: Poult Sci. 2025 Oct 10;104(12):105956. doi: 10.1016/j.psj.2025.105956 (PMC12554960; doi:10.1016/j.psj.2025.105956)
Supplement: Supplementary file 2 [file mmc2.xlsx]

## Sheet: ST1
Supplementary Table 1: Basic information of the 718 samples.
Project ID	Sample name	Sampling time	Year	Country/region	Sampling location	Class	Order	Family	Genus	Species	Residency status
PRJNA556790	SRR9850918	2016-11-01	2016	China	China: Henan	Aves	Anseriformes	Anatidae	Cygnus	Cygnus cygnus	migratory birds
PRJNA556790	SRR9850919	2016-11-01	2016	China	China: Henan	Aves	Anseriformes	Anatidae	Cygnus	Cygnus cygnus	migratory birds
PRJNA556790	SRR9850920	2016-11-01	2016	China	China: Henan	Aves	Anseriformes	Anatidae	Cygnus	Cygnus cygnus	migratory birds
PRJNA556790	SRR9850921	2016-11-01	2016	China	China: Henan	Aves	Anseriformes	Anatidae	Cygnus	Cygnus cygnus	migratory birds
PRJNA556790	SRR9850939	2016-11-01	2016	China	China: Henan	Aves	Anseriformes	Anatidae	Cygnus	Cygnus cygnus	migratory birds
PRJNA556790	SRR9850974	2016-11-01	2016	China	China: Henan	Aves	Anseriformes	Anatidae	Cygnus	Cygnus cygnus	migratory birds
PRJNA556790	SRR9850976	2016-11-01	2016	China	China: Henan	Aves	Anseriformes	Anatidae	Cygnus	Cygnus cygnus	migratory birds
PRJNA556790	SRR9850977	2016-11-01	2016	China	China: Henan	Aves	Anseriformes	Anatidae	Cygnus	Cygnus cygnus	migratory birds
PRJNA556790	SRR9850978	2016-11-01	2016	China	China: Henan	Aves	Anseriformes	Anatidae	Cygnus	Cygnus cygnus	migratory birds
PRJNA556790	SRR9850979	2016-11-01	2016	China	China: Henan	Aves	Anseriformes	Anatidae	Cygnus	Cygnus cygnus	migratory birds
PRJNA556790	SRR9850980	2016-11-01	2016	China	China: Henan	Aves	Anseriformes	Anatidae	Cygnus	Cygnus cygnus	migratory birds
PRJNA556790	SRR9850981	2016-11-01	2016	China	China: Henan	Aves	Anseriformes	Anatidae	Cygnus	Cygnus cygnus	migratory birds
PRJNA556790	SRR9850982	2016-11-01	2016	China	China: Henan	Aves	Anseriformes	Anatidae	Cygnus	Cygnus cygnus	migratory birds
PRJNA556790	SRR9850983	2016-11-01	2016	China	China: Henan	Aves	Anseriformes	Anatidae	Cygnus	Cygnus cygnus	migratory birds
PRJNA556790	SRR9850984	2016-11-01	2016	China	China: Henan	Aves	Anseriformes	Anatidae	Cygnus	Cygnus cygnus	migratory birds
PRJNA556790	SRR9850932	2016-10-01	2016	China	China: InnerMogonia	Aves	Anseriformes	Anatidae	Tadorna	Tadorna tadorna	migratory birds
PRJNA556790	SRR9850933	2016-10-01	2016	China	China: InnerMogonia	Aves	Anseriformes	Anatidae	Tadorna	Tadorna tadorna	migratory birds
PRJNA556790	SRR9850934	2016-10-01	2016	China	China: InnerMogonia	Aves	Anseriformes	Anatidae	Tadorna	Tadorna tadorna	migratory birds
PRJNA556790	SRR9850935	2016-10-01	2016	China	China: InnerMogonia	Aves	Anseriformes	Anatidae	Tadorna	Tadorna tadorna	migratory birds
PRJNA556790	SRR9850936	2016-10-01	2016	China	China: InnerMogonia	Aves	Anseriformes	Anatidae	Tadorna	Tadorna tadorna	migratory birds
PRJNA556790	SRR9850937	2016-10-01	2016	China	China: InnerMogonia	Aves	Anseriformes	Anatidae	Tadorna	Tadorna tadorna	migratory birds
PRJNA556790	SRR9850938	2016-10-01	2016	China	China: InnerMogonia	Aves	Anseriformes	Anatidae	Tadorna	Tadorna tadorna	migratory birds
PRJNA556790	SRR9850940	2016-10-01	2016	China	China: InnerMogonia	Aves	Anseriformes	Anatidae	Tadorna	Tadorna tadorna	migratory birds
PRJNA556790	SRR9850941	2016-10-01	2016	China	China: InnerMogonia	Aves	Anseriformes	Anatidae	Tadorna	Tadorna tadorna	migratory birds
PRJNA556790	SRR9850943	2016-10-01	2016	China	China: InnerMogonia	Aves	Anseriformes	Anatidae	Tadorna	Tadorna tadorna	migratory birds
PRJNA556790	SRR9850922	2016-10-01	2016	China	China: Jiangsu	Aves	Unknown wild birds	Unknown wild birds	Unknown wild birds	Unknown wild birds	Unknow
PRJNA556790	SRR9850923	2016-10-01	2016	China	China: Jiangsu	Aves	Unknown wild birds	Unknown wild birds	Unknown wild birds	Unknown wild birds	Unknow
PRJNA556790	SRR9850924	2016-10-01	2016	China	China: Jiangsu	Aves	Unknown wild birds	Unknown wild birds	Unknown wild birds	Unknown wild birds	Unknow
PRJNA556790	SRR9850925	2016-10-01	2016	China	China: Jiangsu	Aves	Unknown wild birds	Unknown wild birds	Unknown wild birds	Unknown wild birds	Unknow
PRJNA556790	SRR9850928	2016-10-01	2016	China	China: Jiangsu	Aves	Unknown wild birds	Unknown wild birds	Unknown wild birds	Unknown wild birds	Unknow
PRJNA556790	SRR9850945	2016-10-01	2016	China	China: Jiangsu	Aves	Unknown wild birds	Unknown wild birds	Unknown wild birds	Unknown wild birds	Unknow
PRJNA556790	SRR9850946	2016-10-01	2016	China	China: Jiangsu	Aves	Unknown wild birds	Unknown wild birds	Unknown wild birds	Unknown wild birds	Unknow
PRJNA556790	SRR9850947	2016-10-01	2016	China	China: Jiangsu	Aves	Unknown wild birds	Unknown wild birds	Unknown wild birds	Unknown wild birds	Unknow
PRJNA556790	SRR9850951	2016-10-01	2016	China	China: Jiangsu	Aves	Unknown wild birds	Unknown wild birds	Unknown wild birds	Unknown wild birds	Unknow
PRJNA556790	SRR9850952	2016-10-01	2016	China	China: Jiangsu	Aves	Unknown wild birds	Unknown wild birds	Unknown wild birds	Unknown wild birds	Unknow
PRJNA556790	SRR9850953	2016-10-01	2016	China	China: Jiangsu	Aves	Unknown wild birds	Unknown wild birds	Unknown wild birds	Unknown wild birds	Unknow
PRJNA556790	SRR9850954	2016-10-01	2016	China	China: Jiangsu	Aves	Unknown wild birds	Unknown wild birds	Unknown wild birds	Unknown wild birds	Unknow
PRJNA556790	SRR9850967	2016-11-01	2016	China	China: Jiangxi	Aves	Anseriformes	Anatidae	Anser	Anser cygnoides	migratory birds
PRJNA556790	SRR9850968	2016-11-01	2016	China	China: Jiangxi	Aves	Anseriformes	Anatidae	Anser	Anser cygnoides	migratory birds
PRJNA556790	SRR9850969	2016-11-01	2016	China	China: Jiangxi	Aves	Anseriformes	Anatidae	Anser	Anser cygnoides	migratory birds
PRJNA556790	SRR9850970	2016-11-01	2016	China	China: Jiangxi	Aves	Anseriformes	Anatidae	Anser	Anser cygnoides	migratory birds
PRJNA556790	SRR9850971	2016-11-01	2016	China	China: Jiangxi	Aves	Anseriformes	Anatidae	Anser	Anser cygnoides	migratory birds
PRJNA556790	SRR9850972	2016-11-01	2016	China	China: Jiangxi	Aves	Anseriformes	Anatidae	Anser	Anser cygnoides	migratory birds
PRJNA556790	SRR9850973	2016-11-01	2016	China	China: Jiangxi	Aves	Anseriformes	Anatidae	Anser	Anser cygnoides	migratory birds
PRJNA556790	SRR9850975	2016-11-01	2016	China	China: Jiangxi	Aves	Anseriformes	Anatidae	Anser	Anser cygnoides	migratory birds
PRJNA556790	SRR9850988	2016-11-01	2016	China	China: Jiangxi	Aves	Anseriformes	Anatidae	Anser	Anser cygnoides	migratory birds
PRJNA556790	SRR9850989	2016-11-01	2016	China	China: Jiangxi	Aves	Anseriformes	Anatidae	Anser	Anser cygnoides	migratory birds
PRJNA556790	SRR9850990	2016-11-01	2016	China	China: Jiangxi	Aves	Anseriformes	Anatidae	Anser	Anser cygnoides	migratory birds
PRJNA556790	SRR9850991	2016-11-01	2016	China	China: Jiangxi	Aves	Anseriformes	Anatidae	Anser	Anser cygnoides	migratory birds
PRJNA556790	SRR9850992	2016-11-01	2016	China	China: Jiangxi	Aves	Anseriformes	Anatidae	Anser	Anser cygnoides	migratory birds
PRJNA556790	SRR9850993	2016-11-01	2016	China	China: Jiangxi	Aves	Anseriformes	Anatidae	Anser	Anser cygnoides	migratory birds
PRJNA556790	SRR9850955	2016-09-01	2016	China	China: Qinghai	Aves	Unknown wild birds	Unknown wild birds	Unknown wild birds	Unknown wild birds	Unknow
PRJNA556790	SRR9850956	2016-09-01	2016	China	China: Qinghai	Aves	Unknown wild birds	Unknown wild birds	Unknown wild birds	Unknown wild birds	Unknow
PRJNA556790	SRR9850957	2016-09-01	2016	China	China: Qinghai	Aves	Unknown wild birds	Unknown wild birds	Unknown wild birds	Unknown wild birds	Unknow
PRJNA556790	SRR9850958	2016-09-01	2016	China	China: Qinghai	Aves	Unknown wild birds	Unknown wild birds	Unknown wild birds	Unknown wild birds	Unknow
PRJNA556790	SRR9850959	2016-09-01	2016	China	China: Qinghai	Aves	Unknown wild birds	Unknown wild birds	Unknown wild birds	Unknown wild birds	Unknow
PRJNA556790	SRR9850960	2016-09-01	2016	China	China: Qinghai	Aves	Unknown wild birds	Unknown wild birds	Unknown wild birds	Unknown wild birds	Unknow
PRJNA556790	SRR9850961	2016-09-01	2016	China	China: Qinghai	Aves	Unknown wild birds	Unknown wild birds	Unknown wild birds	Unknown wild birds	Unknow
PRJNA556790	SRR9850962	2016-09-01	2016	China	China: Qinghai	Aves	Unknown wild birds	Unknown wild birds	Unknown wild birds	Unknown wild birds	Unknow
PRJNA556790	SRR9850963	2016-09-01	2016	China	China: Qinghai	Aves	Unknown wild birds	Unknown wild birds	Unknown wild birds	Unknown wild birds	Unknow
PRJNA556790	SRR9850964	2016-09-01	2016	China	China: Qinghai	Aves	Unknown wild birds	Unknown wild birds	Unknown wild birds	Unknown wild birds	Unknow
PRJNA556790	SRR9850965	2016-09-01	2016	China	China: Qinghai	Aves	Unknown wild birds	Unknown wild birds	Unknown wild birds	Unknown wild birds	Unknow
PRJNA556790	SRR9850966	2016-09-01	2016	China	China: Qinghai	Aves	Unknown wild birds	Unknown wild birds	Unknown wild birds	Unknown wild birds	Unknow
PRJNA556790	SRR9850985	2016-09-01	2016	China	China: Qinghai	Aves	Unknown wild birds	Unknown wild birds	Unknown wild birds	Unknown wild birds	Unknow
PRJNA556790	SRR9850986	2016-09-01	2016	China	China: Qinghai	Aves	Unknown wild birds	Unknown wild birds	Unknown wild birds	Unknown wild birds	Unknow
PRJNA556790	SRR9850987	2016-09-01	2016	China	China: Qinghai	Aves	Unknown wild birds	Unknown wild birds	Unknown wild birds	Unknown wild birds	Unknow
PRJNA556790	SRR9850912	2016-10-01	2016	China	China: Shandong	Aves	Anseriformes	Anatidae	Anser	Anser fabalis	migratory birds
PRJNA556790	SRR9850913	2016-10-01	2016	China	China: Shandong	Aves	Anseriformes	Anatidae	Anser	Anser fabalis	migratory birds
PRJNA556790	SRR9850914	2016-10-01	2016	China	China: Shandong	Aves	Anseriformes	Anatidae	Anser	Anser fabalis	migratory birds
PRJNA556790	SRR9850915	2016-10-01	2016	China	China: Shandong	Aves	Anseriformes	Anatidae	Anser	Anser fabalis	migratory birds
PRJNA556790	SRR9850916	2016-10-01	2016	China	China: Shandong	Aves	Anseriformes	Anatidae	Anser	Anser fabalis	migratory birds
PRJNA556790	SRR9850917	2016-10-01	2016	China	China: Shandong	Aves	Anseriformes	Anatidae	Anser	Anser fabalis	migratory birds
PRJNA556790	SRR9850926	2016-10-01	2016	China	China: Shandong	Aves	Anseriformes	Anatidae	Anser	Anser fabalis	migratory birds
PRJNA556790	SRR9850927	2016-10-01	2016	China	China: Shandong	Aves	Anseriformes	Anatidae	Anser	Anser fabalis	migratory birds
PRJNA556790	SRR9850929	2016-10-01	2016	China	China: Shandong	Aves	Anseriformes	Anatidae	Anser	Anser fabalis	migratory birds
PRJNA556790	SRR9850930	2016-10-01	2016	China	China: Shandong	Aves	Anseriformes	Anatidae	Anser	Anser fabalis	migratory birds
PRJNA556790	SRR9850931	2016-10-01	2016	China	China: Shandong	Aves	Anseriformes	Anatidae	Anser	Anser fabalis	migratory birds
PRJNA556790	SRR9850903	2017-01-01	2017	China	China: Tibet	Aves	Anseriformes	Anatidae	Anser	Anser indicus	migratory birds
PRJNA556790	SRR9850904	2017-01-01	2017	China	China: Tibet	Aves	Anseriformes	Anatidae	Anser	Anser indicus	migratory birds
PRJNA556790	SRR9850905	2017-01-01	2017	China	China: Tibet	Aves	Anseriformes	Anatidae	Anser	Anser indicus	migratory birds
PRJNA556790	SRR9850906	2017-01-01	2017	China	China: Tibet	Aves	Anseriformes	Anatidae	Anser	Anser indicus	migratory birds
PRJNA556790	SRR9850907	2017-01-01	2017	China	China: Tibet	Aves	Anseriformes	Anatidae	Anser	Anser indicus	migratory birds
PRJNA556790	SRR9850908	2017-01-01	2017	China	China: Tibet	Aves	Anseriformes	Anatidae	Anser	Anser indicus	migratory birds
PRJNA556790	SRR9850909	2017-01-01	2017	China	China: Tibet	Aves	Anseriformes	Anatidae	Anser	Anser indicus	migratory birds
PRJNA556790	SRR9850910	2017-01-01	2017	China	China: Tibet	Aves	Anseriformes	Anatidae	Anser	Anser indicus	migratory birds
PRJNA556790	SRR9850911	2017-01-01	2017	China	China: Tibet	Aves	Anseriformes	Anatidae	Anser	Anser indicus	migratory birds
PRJNA556790	SRR9850948	2017-01-01	2017	China	China: Tibet	Aves	Anseriformes	Anatidae	Anser	Anser indicus	migratory birds
PRJNA556790	SRR9850949	2017-01-01	2017	China	China: Tibet	Aves	Anseriformes	Anatidae	Anser	Anser indicus	migratory birds
PRJNA556790	SRR9850950	2017-01-01	2017	China	China: Tibet	Aves	Anseriformes	Anatidae	Anser	Anser indicus	migratory birds
PRJNA556790	SRR9850902	2017-01-01	2017	China	China: Tibet	Aves	Anseriformes	Anatidae	Anser	Anser indicus	migratory birds
PRJNA556790	SRR9850942	2016-09-01	2016	China	China: Zhejiang	Aves	Unknown wild birds	Unknown wild birds	Unknown wild birds	Unknown wild birds	Unknow
PRJNA556790	SRR9850944	2016-09-01	2016	China	China: Zhejiang	Aves	Unknown wild birds	Unknown wild birds	Unknown wild birds	Unknown wild birds	Unknow
PRJNA556790	SRR9850994	2016-09-01	2016	China	China: Zhejiang	Aves	Unknown wild birds	Unknown wild birds	Unknown wild birds	Unknown wild birds	Unknow
PRJNA556790	SRR9850995	2016-09-01	2016	China	China: Zhejiang	Aves	Unknown wild birds	Unknown wild birds	Unknown wild birds	Unknown wild birds	Unknow
PRJNA556790	SRR9850996	2016-09-01	2016	China	China: Zhejiang	Aves	Unknown wild birds	Unknown wild birds	Unknown wild birds	Unknown wild birds	Unknow
PRJNA556790	SRR9850997	2016-09-01	2016	China	China: Zhejiang	Aves	Unknown wild birds	Unknown wild birds	Unknown wild birds	Unknown wild birds	Unknow
PRJNA556790	SRR9850998	2016-09-01	2016	China	China: Zhejiang	Aves	Unknown wild birds	Unknown wild birds	Unknown wild birds	Unknown wild birds	Unknow
PRJNA556790	SRR9850999	2016-09-01	2016	China	China: Zhejiang	Aves	Unknown wild birds	Unknown wild birds	Unknown wild birds	Unknown wild birds	Unknow
PRJNA556790	SRR9851000	2016-09-01	2016	China	China: Zhejiang	Aves	Unknown wild birds	Unknown wild birds	Unknown wild birds	Unknown wild birds	Unknow
PRJNA556790	SRR9851001	2016-09-01	2016	China	China: Zhejiang	Aves	Unknown wild birds	Unknown wild birds	Unknown wild birds	Unknown wild birds	Unknow
PRJNA556790	SRR9851002	2016-09-01	2016	China	China: Zhejiang	Aves	Unknown wild birds	Unknown wild birds	Unknown wild birds	Unknown wild birds	Unknow
PRJNA556790	SRR9851003	2016-09-01	2016	China	China: Zhejiang	Aves	Unknown wild birds	Unknown wild birds	Unknown wild birds	Unknown wild birds	Unknow
PRJNA556790	SRR9851004	2016-09-01	2016	China	China: Zhejiang	Aves	Unknown wild birds	Unknown wild birds	Unknown wild birds	Unknown wild birds	Unknow
PRJNA563508	SRR10083277	2016	2016	China	Qinghai Xining	Aves	Unknown wild birds	Unknown wild birds	Unknown wild birds	Unknown wild birds	Unknow
PRJNA563508	SRR10083279	2016	2016	China	Qinghai Xining	Aves	Unknown wild birds	Unknown wild birds	Unknown wild birds	Unknown wild birds	Unknow
PRJNA563508	SRR10083280	2016	2016	China	Qinghai Xining	Aves	Unknown wild birds	Unknown wild birds	Unknown wild birds	Unknown wild birds	Unknow
PRJNA563508	SRR10083281	2016	2016	China	Qinghai Xining	Aves	Unknown wild birds	Unknown wild birds	Unknown wild birds	Unknown wild birds	Unknow
PRJNA563508	SRR10083282	2016	2016	China	Qinghai Xining	Aves	Unknown wild birds	Unknown wild birds	Unknown wild birds	Unknown wild birds	Unknow
PRJNA563508	SRR10083283	2016	2016	China	Qinghai Xining	Aves	Unknown wild birds	Unknown wild birds	Unknown wild birds	Unknown wild birds	Unknow
PRJNA563508	SRR10083284	2016	2016	China	Qinghai Xining	Aves	Unknown wild birds	Unknown wild birds	Unknown wild birds	Unknown wild birds	Unknow
PRJNA563508	SRR10083285	2016	2016	China	Qinghai Xining	Aves	Unknown wild birds	Unknown wild birds	Unknown wild birds	Unknown wild birds	Unknow
PRJNA563508	SRR10083286	2016	2016	China	Qinghai Xining	Aves	Unknown wild birds	Unknown wild birds	Unknown wild birds	Unknown wild birds	Unknow
PRJNA563508	SRR10083323	2016	2016	China	Qinghai Xining	Aves	Unknown wild birds	Unknown wild birds	Unknown wild birds	Unknown wild birds	Unknow
PRJNA563508	SRR10083324	2016	2016	China	Qinghai Xining	Aves	Unknown wild birds	Unknown wild birds	Unknown wild birds	Unknown wild birds	Unknow
PRJNA563508	SRR10083311	2016	2016	China	Jiangxi Nanchang	Aves	Unknown wild birds	Unknown wild birds	Unknown wild birds	Unknown wild birds	Unknow
PRJNA563508	SRR10083310	2016	2016	China	Jiangxi Nanchang	Aves	Unknown wild birds	Unknown wild birds	Unknown wild birds	Unknown wild birds	Unknow
PRJNA563508	SRR10083309	2016	2016	China	Jiangxi Nanchang	Aves	Unknown wild birds	Unknown wild birds	Unknown wild birds	Unknown wild birds	Unknow
PRJNA563508	SRR10083308	2016	2016	China	Jiangxi Nanchang	Aves	Unknown wild birds	Unknown wild birds	Unknown wild birds	Unknown wild birds	Unknow
PRJNA563508	SRR10083307	2016	2016	China	Jiangxi Nanchang	Aves	Unknown wild birds	Unknown wild birds	Unknown wild birds	Unknown wild birds	Unknow
PRJNA563508	SRR10083305	2016	2016	China	Jiangxi Nanchang	Aves	Unknown wild birds	Unknown wild birds	Unknown wild birds	Unknown wild birds	Unknow
PRJNA563508	SRR10083304	2016	2016	China	Jiangxi Nanchang	Aves	Unknown wild birds	Unknown wild birds	Unknown wild birds	Unknown wild birds	Unknow
PRJNA563508	SRR10083303	2016	2016	China	Jiangxi Nanchang	Aves	Unknown wild birds	Unknown wild birds	Unknown wild birds	Unknown wild birds	Unknow
PRJNA563508	SRR10083302	2016	2016	China	Jiangxi Nanchang	Aves	Unknown wild birds	Unknown wild birds	Unknown wild birds	Unknown wild birds	Unknow
PRJNA563508	SRR10083301	2016	2016	China	Jiangxi Nanchang	Aves	Unknown wild birds	Unknown wild birds	Unknown wild birds	Unknown wild birds	Unknow
PRJNA563508	SRR10083300	2016	2016	China	Jiangxi Nanchang	Aves	Unknown wild birds	Unknown wild birds	Unknown wild birds	Unknown wild birds	Unknow
PRJNA890321	SRR21898906	2020-01-01	2020	China	Henan Zhengzhou	Aves	Anseriformes	Anatidae	Cygnus	Cygnus cygnus	migratory birds
PRJNA890321	SRR21898907	2020-01-01	2020	China	Henan Zhengzhou	Aves	Anseriformes	Anatidae	Cygnus	Cygnus cygnus	migratory birds
PRJNA890321	SRR21898908	2020-01-01	2020	China	Henan Zhengzhou	Aves	Anseriformes	Anatidae	Cygnus	Cygnus cygnus	migratory birds
PRJNA890321	SRR21898909	2020-01-01	2020	China	Henan Zhengzhou	Aves	Anseriformes	Anatidae	Cygnus	Cygnus cygnus	migratory birds
PRJNA890321	SRR21898910	2020-01-01	2020	China	Henan Zhengzhou	Aves	Anseriformes	Anatidae	Cygnus	Cygnus cygnus	migratory birds
PRJNA890321	SRR21898911	2019-12-01	2019	China	Henan Zhengzhou	Aves	Anseriformes	Anatidae	Cygnus	Cygnus cygnus	migratory birds
PRJNA890321	SRR21898912	2019-12-01	2019	China	Henan Zhengzhou	Aves	Anseriformes	Anatidae	Cygnus	Cygnus cygnus	migratory birds
PRJNA890321	SRR21898913	2021-04-01	2021	China	Henan Zhengzhou	Aves	Anseriformes	Anatidae	Cygnus	Cygnus atratus	Resident birds
PRJNA890321	SRR21898914	2021-04-01	2021	China	Henan Zhengzhou	Aves	Anseriformes	Anatidae	Cygnus	Cygnus atratus	Resident birds
PRJNA890321	SRR21898915	2021-03-01	2021	China	Henan Zhengzhou	Aves	Anseriformes	Anatidae	Cygnus	Cygnus atratus	Resident birds
PRJNA890321	SRR21898916	2021-03-01	2021	China	Henan Zhengzhou	Aves	Anseriformes	Anatidae	Cygnus	Cygnus atratus	Resident birds
PRJNA890321	SRR21898917	2021-03-01	2021	China	Henan Zhengzhou	Aves	Anseriformes	Anatidae	Cygnus	Cygnus atratus	Resident birds
PRJNA890321	SRR21898918	2021-03-02	2021	China	Henan Zhengzhou	Aves	Anseriformes	Anatidae	Cygnus	Cygnus atratus	Resident birds
PRJNA890321	SRR21898919	2021-03-03	2021	China	Henan Zhengzhou	Aves	Anseriformes	Anatidae	Cygnus	Cygnus atratus	Resident birds
PRJNA890321	SRR21898920	2021-02-01	2021	China	Henan Zhengzhou	Aves	Anseriformes	Anatidae	Cygnus	Cygnus cygnus	migratory birds
PRJNA890321	SRR21898921	2019-12-01	2019	China	Henan Zhengzhou	Aves	Anseriformes	Anatidae	Cygnus	Cygnus cygnus	migratory birds
PRJNA890321	SRR21898922	2021-02-01	2021	China	Henan Zhengzhou	Aves	Anseriformes	Anatidae	Cygnus	Cygnus cygnus	migratory birds
PRJNA890321	SRR21898923	2021-02-01	2021	China	Henan Zhengzhou	Aves	Anseriformes	Anatidae	Cygnus	Cygnus cygnus	migratory birds
PRJNA890321	SRR21898924	2021-02-01	2021	China	Henan Zhengzhou	Aves	Anseriformes	Anatidae	Cygnus	Cygnus cygnus	migratory birds
PRJNA890321	SRR21898925	2021-02-01	2021	China	Henan Zhengzhou	Aves	Anseriformes	Anatidae	Cygnus	Cygnus cygnus	migratory birds
PRJNA890321	SRR21898926	2021-01-01	2021	China	Henan Zhengzhou	Aves	Anseriformes	Anatidae	Cygnus	Cygnus cygnus	migratory birds
PRJNA890321	SRR21898927	2021-01-01	2021	China	Henan Zhengzhou	Aves	Anseriformes	Anatidae	Cygnus	Cygnus cygnus	migratory birds
PRJNA890321	SRR21898928	2021-01-01	2021	China	Henan Zhengzhou	Aves	Anseriformes	Anatidae	Cygnus	Cygnus cygnus	migratory birds
PRJNA890321	SRR21898929	2021-01-01	2021	China	Henan Zhengzhou	Aves	Anseriformes	Anatidae	Cygnus	Cygnus cygnus	migratory birds
PRJNA890321	SRR21898930	2021-01-01	2021	China	Henan Zhengzhou	Aves	Anseriformes	Anatidae	Cygnus	Cygnus cygnus	migratory birds
PRJNA890321	SRR21898931	2021-01-01	2021	China	Henan Zhengzhou	Aves	Anseriformes	Anatidae	Cygnus	Cygnus cygnus	migratory birds
PRJNA890321	SRR21898932	2019-12-01	2019	China	Henan Zhengzhou	Aves	Anseriformes	Anatidae	Cygnus	Cygnus cygnus	migratory birds
PRJNA890321	SRR21898933	2019-12-01	2019	China	Henan Zhengzhou	Aves	Anseriformes	Anatidae	Cygnus	Cygnus cygnus	migratory birds
PRJNA600556	SRR10874390	2018-2019	2018-2019	China	MES Mountain, Heilongjiang	Aves	Falconiformes	Accipitridae	Accipiter	Accipiter gularis	Resident birds
PRJNA600556	SRR10874028	2018-2019	2018-2019	China	Doumuhu Lake, Hunan	Aves	Anseriformes	Anatidae	Cygnus	Cygnus atratus	Resident birds
PRJNA600556	SRR10873738	2018-2019	2018-2019	China	QingHai Lake, Qinghai	Aves	Anseriformes	Anatidae	Anser	Anser indicus	migratory birds
PRJNA600556	SRR10873751	2018-2019	2018-2019	China	QingHai Lake, Qinghai	Aves	Anseriformes	Anatidae	Anser	Anser indicus	migratory birds
PRJNA600556	SRR10873756	2018-2019	2018-2019	China	QingHai Lake, Qinghai	Aves	Anseriformes	Anatidae	Anser	Anser indicus	migratory birds
PRJNA600556	SRR10873764	2018-2019	2018-2019	China	QingHai Lake, Qinghai	Aves	Anseriformes	Anatidae	Anser	Anser indicus	migratory birds
PRJNA600556	SRR10873767	2018-2019	2018-2019	China	QingHai Lake, Qinghai	Aves	Anseriformes	Anatidae	Anser	Anser indicus	migratory birds
PRJNA600556	SRR10873769	2018-2019	2018-2019	China	QingHai Lake, Qinghai	Aves	Anseriformes	Anatidae	Anser	Anser indicus	migratory birds
PRJNA600556	SRR10873811	2018-2019	2018-2019	China	Xingkai Lake, Heilongjiang	Aves	Anseriformes	Anatidae	Anser	Anser albifrons	migratory birds
PRJNA600556	SRR10873863	2018-2019	2018-2019	China	Xingkai Lake, Heilongjiang	Aves	Anseriformes	Anatidae	Anser	Anser albifrons	migratory birds
PRJNA600556	SRR10873888	2018-2019	2018-2019	China	Xingkai Lake, Heilongjiang	Aves	Anseriformes	Anatidae	Anser	Anser albifrons	migratory birds
PRJNA600556	SRR10873911	2018-2019	2018-2019	China	Xingkai Lake, Heilongjiang	Aves	Anseriformes	Anatidae	Anser	Anser albifrons	migratory birds
PRJNA600556	SRR10873913	2018-2019	2018-2019	China	Xingkai Lake, Heilongjiang	Aves	Anseriformes	Anatidae	Anser	Anser albifrons	migratory birds
PRJNA600556	SRR10873924	2018-2019	2018-2019	China	Xingkai Lake, Heilongjiang	Aves	Anseriformes	Anatidae	Anser	Anser albifrons	migratory birds
PRJNA600556	SRR10882830	2018-2019	2018-2019	China	Xingkai Lake, Heilongjiang	Aves	Anseriformes	Anatidae	Anser	Anser albifrons	migratory birds
PRJNA600556	SRR10882828	2018-2019	2018-2019	China	Xingkai Lake, Heilongjiang	Aves	Anseriformes	Anatidae	Anser	Anser albifrons	migratory birds
PRJNA600556	SRR10882820	2018-2019	2018-2019	China	Xingkai Lake, Heilongjiang	Aves	Anseriformes	Anatidae	Anser	Anser albifrons	migratory birds
PRJNA600556	SRR10882650	2018-2019	2018-2019	China	Xingkai Lake, Heilongjiang	Aves	Anseriformes	Anatidae	Anser	Anser albifrons	migratory birds
PRJNA600556	SRR10882647	2018-2019	2018-2019	China	Xingkai Lake, Heilongjiang	Aves	Anseriformes	Anatidae	Anser	Anser albifrons	migratory birds
PRJNA600556	SRR10882646	2018-2019	2018-2019	China	Xingkai Lake, Heilongjiang	Aves	Anseriformes	Anatidae	Anser	Anser albifrons	migratory birds
PRJNA600556	SRR10882641	2018-2019	2018-2019	China	Xingkai Lake, Heilongjiang	Aves	Anseriformes	Anatidae	Anser	Anser albifrons	migratory birds
PRJNA600556	SRR10882604	2018-2019	2018-2019	China	Xingkai Lake, Heilongjiang	Aves	Anseriformes	Anatidae	Anser	Anser albifrons	migratory birds
PRJNA600556	SRR10875352	2018-2019	2018-2019	China	Xingkai Lake, Heilongjiang	Aves	Anseriformes	Anatidae	Anser	Anser albifrons	migratory birds
PRJNA600556	SRR10874919	2018-2019	2018-2019	China	Xingkai Lake, Heilongjiang	Aves	Anseriformes	Anatidae	Anser	Anser albifrons	migratory birds
PRJNA600556	SRR10874838	2018-2019	2018-2019	China	Xingkai Lake, Heilongjiang	Aves	Anseriformes	Anatidae	Anser	Anser albifrons	migratory birds
PRJNA600556	SRR10874832	2018-2019	2018-2019	China	Xingkai Lake, Heilongjiang	Aves	Anseriformes	Anatidae	Anser	Anser albifrons	migratory birds
PRJNA600556	SRR10874828	2018-2019	2018-2019	China	Xingkai Lake, Heilongjiang	Aves	Anseriformes	Anatidae	Anser	Anser albifrons	migratory birds
PRJNA600556	SRR10874395	2018-2019	2018-2019	China	Chongming island, Shanghai	Aves	Ciconiiformes	Ardeidae	Egretta	Egretta garzetta	migratory birds
PRJNA600556	SRR10874396	2018-2019	2018-2019	China	Chongming island, Shanghai	Aves	Ciconiiformes	Ardeidae	Egretta	Egretta garzetta	migratory birds
PRJNA600556	SRR10873775	2018-2019	2018-2019	China	HaZ Bay Wetland Park, Zhejiang	Aves	Ciconiiformes	Ciconiidae	Ciconia	Ciconia boyciana	migratory birds
PRJNA600556	SRR10873881	2018-2019	2018-2019	China	Nanjing, Jiangsu	Aves	Columbiformes	Columbidae	Streptopelia	Streptopelia turtur	migratory birds
PRJNA600556	SRR10873887	2018-2019	2018-2019	China	Nanjing, Jiangsu	Aves	Columbiformes	Columbidae	Streptopelia	Streptopelia turtur	migratory birds
PRJNA600556	SRR10873895	2018-2019	2018-2019	China	Nanjing, Jiangsu	Aves	Columbiformes	Columbidae	Streptopelia	Streptopelia turtur	migratory birds
PRJNA600556	SRR10873920	2018-2019	2018-2019	China	Nanjing, Jiangsu	Aves	Columbiformes	Columbidae	Streptopelia	Streptopelia turtur	migratory birds
PRJNA600556	SRR10873444	2018-2019	2018-2019	China	MES Mountain, Heilongjiang	Aves	Passeriformes	Corvidae	Cyanopica	Cyanopica cyanus	Resident birds
PRJNA600556	SRR10874053	2018-2019	2018-2019	China	MES Mountain, Heilongjiang	Aves	Passeriformes	Corvidae	Garrulu	Garrulus glandarius	Resident birds
PRJNA600556	SRR10874871	2018-2019	2018-2019	China	Changbaishan Mountain, Jilin	Aves	Passeriformes	Emberizidae	Emberiza	Emberiza elegans	migratory birds
PRJNA600556	SRR10874015	2018-2019	2018-2019	China	Changbaishan Mountain, Jilin	Aves	Passeriformes	Emberizidae	Emberiza	Emberiza spodocephala	migratory birds
PRJNA600556	SRR10873993	2018-2019	2018-2019	China	Changbaishan Mountain, Jilin	Aves	Passeriformes	Emberizidae	Emberiza	Emberiza spodocephala	migratory birds
PRJNA600556	SRR10875204	2018-2019	2018-2019	China	MES Mountain, Heilongjiang	Aves	Passeriformes	Emberizidae	Emberiza	Emberiza elegans	migratory birds
PRJNA600556	SRR10875205	2018-2019	2018-2019	China	MES Mountain, Heilongjiang	Aves	Passeriformes	Emberizidae	Emberiza	Emberiza elegans	migratory birds
PRJNA600556	SRR10874850	2018-2019	2018-2019	China	MES Mountain, Heilongjiang	Aves	Passeriformes	Emberizidae	Emberiza	Emberiza chrysophrys	migratory birds
PRJNA600556	SRR10875337	2018-2019	2018-2019	China	MES Mountain, Heilongjiang	Aves	Passeriformes	Emberizidae	Emberiza	Emberiza tristrami	migratory birds
PRJNA600556	SRR10873907	2018-2019	2018-2019	China	MES Mountain, Heilongjiang	Aves	Passeriformes	Emberizidae	Emberiza	Emberiza pusilla	migratory birds
PRJNA600556	SRR10874021	2018-2019	2018-2019	China	MES Mountain, Heilongjiang	Aves	Passeriformes	Emberizidae	Emberiza	Emberiza spodocephala	migratory birds
PRJNA600556	SRR10874019	2018-2019	2018-2019	China	MES Mountain, Heilongjiang	Aves	Passeriformes	Emberizidae	Emberiza	Emberiza spodocephala	migratory birds
PRJNA600556	SRR10874841	2018-2019	2018-2019	China	MES Mountain, Heilongjiang	Aves	Passeriformes	Emberizidae	Emberiza	Emberiza chrysophrys	migratory birds
PRJNA600556	SRR10874869	2018-2019	2018-2019	China	Xinqing bird banding station, Heilongjiang	Aves	Passeriformes	Emberizidae	Emberiza	Emberiza elegans	migratory birds
PRJNA600556	SRR10874837	2018-2019	2018-2019	China	Xinqing bird banding station, Heilongjiang	Aves	Passeriformes	Emberizidae	Emberiza	Emberiza chrysophrys	migratory birds
PRJNA600556	SRR10875096	2018-2019	2018-2019	China	Xinqing bird banding station, Heilongjiang	Aves	Passeriformes	Emberizidae	Emberiza	Emberiza rustica	migratory birds
PRJNA600556	SRR10875097	2018-2019	2018-2019	China	Xinqing bird banding station, Heilongjiang	Aves	Passeriformes	Emberizidae	Emberiza	Emberiza rustica	migratory birds
PRJNA600556	SRR10874831	2018-2019	2018-2019	China	Xinqing bird banding station, Heilongjiang	Aves	Passeriformes	Emberizidae	Emberiza	Emberiza rustica	migratory birds
PRJNA600556	SRR10874836	2018-2019	2018-2019	China	Xinqing bird banding station, Heilongjiang	Aves	Passeriformes	Emberizidae	Emberiza	Emberiza rustica	migratory birds
PRJNA600556	SRR10874840	2018-2019	2018-2019	China	Xinqing bird banding station, Heilongjiang	Aves	Passeriformes	Emberizidae	Emberiza	Emberiza rustica	migratory birds
PRJNA600556	SRR10874849	2018-2019	2018-2019	China	Xinqing bird banding station, Heilongjiang	Aves	Passeriformes	Emberizidae	Emberiza	Emberiza rustica	migratory birds
PRJNA600556	SRR10874024	2018-2019	2018-2019	China	Xinqing bird banding station, Heilongjiang	Aves	Passeriformes	Emberizidae	Emberiza	Emberiza pusilla	migratory birds
PRJNA600556	SRR10874026	2018-2019	2018-2019	China	Xinqing bird banding station, Heilongjiang	Aves	Passeriformes	Emberizidae	Emberiza	Emberiza pusilla	migratory birds
PRJNA600556	SRR10873997	2018-2019	2018-2019	China	Xinqing bird banding station, Heilongjiang	Aves	Passeriformes	Emberizidae	Emberiza	Emberiza spodocephala	migratory birds
PRJNA600556	SRR10873975	2018-2019	2018-2019	China	Xinqing bird banding station, Heilongjiang	Aves	Passeriformes	Emberizidae	Emberiza	Emberiza spodocephala	migratory birds
PRJNA600556	SRR10873964	2018-2019	2018-2019	China	Xinqing bird banding station, Heilongjiang	Aves	Passeriformes	Emberizidae	Emberiza	Emberiza spodocephala	migratory birds
PRJNA600556	SRR10873956	2018-2019	2018-2019	China	Xinqing bird banding station, Heilongjiang	Aves	Passeriformes	Emberizidae	Emberiza	Emberiza spodocephala	migratory birds
PRJNA600556	SRR10873952	2018-2019	2018-2019	China	Xinqing bird banding station, Heilongjiang	Aves	Passeriformes	Emberizidae	Emberiza	Emberiza spodocephala	migratory birds
PRJNA600556	SRR10882847	2018-2019	2018-2019	China	Xinqing bird banding station, Heilongjiang	Aves	Passeriformes	Emberizidae	Emberiza	Emberiza spodocephala	migratory birds
PRJNA600556	SRR10874397	2018-2019	2018-2019	China	Xinqing bird banding station, Heilongjiang	Aves	Passeriformes	Fringilidae	Pinicola	Pinicola enucleator	Resident birds
PRJNA600556	SRR10874853	2018-2019	2018-2019	China	MES Mountain, Heilongjiang	Aves	Passeriformes	Fringillidae	Carduelis	Carduelis spinus	Resident birds
PRJNA600556	SRR10874813	2018-2019	2018-2019	China	Xinqing bird banding station, Heilongjiang	Aves	Passeriformes	Fringillidae	Carduelis	Carduelis spinus	Resident birds
PRJNA600556	SRR10874842	2018-2019	2018-2019	China	Xinqing bird banding station, Heilongjiang	Aves	Passeriformes	Fringillidae	Carduelis	Carduelis spinus	Resident birds
PRJNA600556	SRR10874862	2018-2019	2018-2019	China	Xinqing bird banding station, Heilongjiang	Aves	Passeriformes	Fringillidae	Carpodacus	Carpodacus erythrinus	migratory birds
PRJNA600556	SRR10874895	2018-2019	2018-2019	China	Xinqing bird banding station, Heilongjiang	Aves	Passeriformes	Fringillidae	Carduelis	Carduelis flammea	migratory birds
PRJNA600556	SRR10873763	2018-2019	2018-2019	China	Changbaishan Mountain, Jilin	Aves	Passeriformes	Hirundinidae	Hirundo	Cecropis daurica	migratory birds
PRJNA600556	SRR10874069	2018-2019	2018-2019	China	Changbaishan Mountain, Jilin	Aves	Passeriformes	Laniidae	Lanius	Lanius cristatus	migratory birds
PRJNA600556	SRR10873950	2018-2019	2018-2019	China	MES Mountain, Heilongjiang	Aves	Passeriformes	Laniidae	Lanius	Lanius cristatus	migratory birds
PRJNA600556	SRR10875473	2018-2019	2018-2019	China	MES Mountain, Heilongjiang	Aves	Passeriformes	Motacillidae	Motacilla	Motacilla cinerea	migratory birds
PRJNA600556	SRR10875768	2018-2019	2018-2019	China	MES Mountain, Heilongjiang	Aves	Passeriformes	Motacillidae	Motacilla	Motacilla cinerea	migratory birds
PRJNA600556	SRR10875353	2018-2019	2018-2019	China	Xinqing bird banding station, Heilongjiang	Aves	Passeriformes	Motacillidae	Motacilla	Motacilla alba	migratory birds
PRJNA600556	SRR10874909	2018-2019	2018-2019	China	Changbaishan Mountain, Jilin	Aves	Passeriformes	Muscicapidae	Tarsiger	Tarsiger cyanurus	migratory birds
PRJNA600556	SRR10873473	2018-2019	2018-2019	China	Changbaishan Mountain, Jilin	Aves	Passeriformes	Muscicapidae	Tarsiger	Tarsiger cyanurus	migratory birds
PRJNA600556	SRR10873733	2018-2019	2018-2019	China	Changbaishan Mountain, Jilin	Aves	Passeriformes	Muscicapidae	Tarsiger	Tarsiger cyanurus	migratory birds
PRJNA600556	SRR10873757	2018-2019	2018-2019	China	Changbaishan Mountain, Jilin	Aves	Passeriformes	Muscicapidae	Tarsiger	Tarsiger cyanurus	migratory birds
PRJNA600556	SRR10873771	2018-2019	2018-2019	China	Changbaishan Mountain, Jilin	Aves	Passeriformes	Muscicapidae	Ficedula	Ficedula parva	migratory birds
PRJNA600556	SRR10874867	2018-2019	2018-2019	China	MES Mountain, Heilongjiang	Aves	Passeriformes	Muscicapidae	Ficedula	Ficedula zanthopygia	migratory birds
PRJNA600556	SRR10873732	2018-2019	2018-2019	China	MES Mountain, Heilongjiang	Aves	Passeriformes	Muscicapidae	Phylloscopus	Phylloscopus tenellipes	migratory birds
PRJNA600556	SRR10874380	2018-2019	2018-2019	China	MES Mountain, Heilongjiang	Aves	Passeriformes	Muscicapidae	Saxicola	Saxicola torquata	migratory birds
PRJNA600556	SRR10874864	2018-2019	2018-2019	China	MES Mountain, Heilongjiang	Aves	Passeriformes	Muscicapidae	Tarsiger	Tarsiger cyanurus	migratory birds
PRJNA600556	SRR10874865	2018-2019	2018-2019	China	MES Mountain, Heilongjiang	Aves	Passeriformes	Muscicapidae	Tarsiger	Tarsiger cyanurus	migratory birds
PRJNA600556	SRR10874918	2018-2019	2018-2019	China	MES Mountain, Heilongjiang	Aves	Passeriformes	Muscicapidae	Tarsiger	Tarsiger cyanurus	migratory birds
PRJNA600556	SRR10875070	2018-2019	2018-2019	China	MES Mountain, Heilongjiang	Aves	Passeriformes	Muscicapidae	Tarsiger	Tarsiger cyanurus	migratory birds
PRJNA600556	SRR10873447	2018-2019	2018-2019	China	MES Mountain, Heilongjiang	Aves	Passeriformes	Muscicapidae	Ficedula	Ficedula mugimaki	migratory birds
PRJNA600556	SRR10873446	2018-2019	2018-2019	China	MES Mountain, Heilongjiang	Aves	Passeriformes	Muscicapidae	Ficedula	Ficedula mugimaki	migratory birds
PRJNA600556	SRR10874717	2018-2019	2018-2019	China	MES Mountain, Heilongjiang	Aves	Passeriformes	Muscicapidae	Turdus	Turdus hortulorum	migratory birds
PRJNA600556	SRR10874791	2018-2019	2018-2019	China	MES Mountain, Heilongjiang	Aves	Passeriformes	Muscicapidae	Turdus	Turdus hortulorum	migratory birds
PRJNA600556	SRR10873923	2018-2019	2018-2019	China	MES Mountain, Heilongjiang	Aves	Passeriformes	Muscicapidae	Ficedula	Ficedula parva	migratory birds
PRJNA600556	SRR10874399	2018-2019	2018-2019	China	MES Mountain, Heilongjiang	Aves	Passeriformes	Muscicapidae	Phylloscopus	Phylloscopus coronatus	migratory birds
PRJNA600556	SRR10873878	2018-2019	2018-2019	China	Xinqing bird banding station, Heilongjiang	Aves	Passeriformes	Muscicapidae	Regulus	Regulus Goldcrest	Resident birds
PRJNA600556	SRR10873875	2018-2019	2018-2019	China	Changbaishan Mountain, Jilin	Aves	Passeriformes	Paridae	Aegithalos	Aegithalos caudatus	Resident birds
PRJNA600556	SRR10874287	2018-2019	2018-2019	China	Changbaishan Mountain, Jilin	Aves	Passeriformes	Paridae	Parus spilonotus	Periparus ater	Resident birds
PRJNA600556	SRR10874288	2018-2019	2018-2019	China	Changbaishan Mountain, Jilin	Aves	Passeriformes	Paridae	Parus spilonotus	Periparus ater	Resident birds
PRJNA600556	SRR10874289	2018-2019	2018-2019	China	Changbaishan Mountain, Jilin	Aves	Passeriformes	Paridae	Parus spilonotus	Periparus ater	Resident birds
PRJNA600556	SRR10873470	2018-2019	2018-2019	China	Changbaishan Mountain, Jilin	Aves	Passeriformes	Paridae	Parus spilonotus	Periparus ater	Resident birds
PRJNA600556	SRR10873731	2018-2019	2018-2019	China	Changbaishan Mountain, Jilin	Aves	Passeriformes	Paridae	Parus spilonotus	Periparus ater	Resident birds
PRJNA600556	SRR10875136	2018-2019	2018-2019	China	MES Mountain, Heilongjiang	Aves	Passeriformes	Paridae	Parus	Parus major	Resident birds
PRJNA600556	SRR10875305	2018-2019	2018-2019	China	MES Mountain, Heilongjiang	Aves	Passeriformes	Paridae	Parus spilonotus	Parus major	Resident birds
PRJNA600556	SRR10875094	2018-2019	2018-2019	China	MES Mountain, Heilongjiang	Aves	Passeriformes	Paridae	Parus	Poecile palustris	Resident birds
PRJNA600556	SRR10875080	2018-2019	2018-2019	China	MES Mountain, Heilongjiang	Aves	Passeriformes	Paridae	Aegithalos	Aegithalos caudatus	Resident birds
PRJNA600556	SRR10873904	2018-2019	2018-2019	China	MES Mountain, Heilongjiang	Aves	Passeriformes	Paridae	Aegithalos	Aegithalos caudatus	Resident birds
PRJNA600556	SRR10873916	2018-2019	2018-2019	China	MES Mountain, Heilongjiang	Aves	Passeriformes	Paridae	Aegithalos	Aegithalos caudatus	Resident birds
PRJNA600556	SRR10874070	2018-2019	2018-2019	China	MES Mountain, Heilongjiang	Aves	Passeriformes	Paridae	Coccothraustes	Coccothraustes coccothraustes	Resident birds
PRJNA600556	SRR10874058	2018-2019	2018-2019	China	Xinqing bird banding station, Heilongjiang	Aves	Passeriformes	Paridae	Coccothraustes	Coccothraustes coccothraustes	Resident birds
PRJNA600556	SRR10874059	2018-2019	2018-2019	China	Xinqing bird banding station, Heilongjiang	Aves	Passeriformes	Paridae	Coccothraustes	Coccothraustes coccothraustes	Resident birds
PRJNA600556	SRR10873928	2018-2019	2018-2019	China	Changbaishan Mountain, Jilin	Aves	Passeriformes	Passeridae	Carpodacus	Carpodacus sibiricus	migratory birds
PRJNA600556	SRR10874718	2018-2019	2018-2019	China	MES Mountain, Heilongjiang	Aves	Passeriformes	Passeridae	Passer	Passer montanus	Resident birds
PRJNA600556	SRR10873475	2018-2019	2018-2019	China	MES Mountain, Heilongjiang	Aves	Passeriformes	Passeridae	Fringilla	Fringilla montifringilla	migratory birds
PRJNA600556	SRR10873810	2018-2019	2018-2019	China	Xinqing bird banding station, Heilongjiang	Aves	Passeriformes	Passeridae	Carpodacus	Carpodacus roseus	migratory birds
PRJNA600556	SRR10873780	2018-2019	2018-2019	China	Xinqing bird banding station, Heilongjiang	Aves	Passeriformes	Passeridae	Carpodacus	Carpodacus roseus	migratory birds
PRJNA600556	SRR10873974	2018-2019	2018-2019	China	Xinqing bird banding station, Heilongjiang	Aves	Passeriformes	Passeridae	Fringilla	Fringilla montifringilla	migratory birds
PRJNA600556	SRR10873977	2018-2019	2018-2019	China	Xinqing bird banding station, Heilongjiang	Aves	Passeriformes	Passeridae	Fringilla	Fringilla montifringilla	migratory birds
PRJNA600556	SRR10873981	2018-2019	2018-2019	China	Xinqing bird banding station, Heilongjiang	Aves	Passeriformes	Passeridae	Fringilla	Fringilla montifringilla	migratory birds
PRJNA600556	SRR10873995	2018-2019	2018-2019	China	Xinqing bird banding station, Heilongjiang	Aves	Passeriformes	Passeridae	Fringilla	Fringilla montifringilla	migratory birds
PRJNA600556	SRR10873998	2018-2019	2018-2019	China	Xinqing bird banding station, Heilongjiang	Aves	Passeriformes	Passeridae	Fringilla	Fringilla montifringilla	migratory birds
PRJNA600556	SRR10873761	2018-2019	2018-2019	China	Xinqing bird banding station, Heilongjiang	Aves	Passeriformes	Passeridae	Fringilla	Fringilla montifringilla	migratory birds
PRJNA600556	SRR10874030	2018-2019	2018-2019	China	Xinqing bird banding station, Heilongjiang	Aves	Passeriformes	Passeridae	Eophona	Eophona migratoria	migratory birds
PRJNA600556	SRR10875081	2018-2019	2018-2019	China	Farms in Xupu County, Hunan	Aves	Galliformes	Phasianidae	Lophura	Lophura nycthemera	Resident birds
PRJNA600556	SRR10874810	2018-2019	2018-2019	China	MES Mountain, Heilongjiang	Aves	Galliforms	Phasianidae	Syrmaticus	Syrmaticus reevesii	Resident birds
PRJNA600556	SRR10874815	2018-2019	2018-2019	China	Wild Animal First Aid Center of Sangzhi County, Hunan	Aves	Galliformes	Phasianidae	Chrysolophus	Chrysolophus amherstiae	Resident birds
PRJNA600556	SRR10874818	2018-2019	2018-2019	China	Wild Animal First Aid Center of Sangzhi County, Hunan	Aves	Galliformes	Phasianidae	Chrysolophus	Chrysolophus pictus	Resident birds
PRJNA600556	SRR10874829	2018-2019	2018-2019	China	MES Mountain, Heilongjiang	Aves	Piciformes	Picidae	Dendrocopus	Dendrocopos leucotos	Resident birds
PRJNA600556	SRR10874833	2018-2019	2018-2019	China	MES Mountain, Heilongjiang	Aves	Piciformes	Picidae	Dendrocopus	Dendrocopos minor	Resident birds
PRJNA600556	SRR10874830	2018-2019	2018-2019	China	MES Mountain, Heilongjiang	Aves	Piciformes	Picidae	Dendrocopus	Dendrocopos leucotos	Resident birds
PRJNA600556	SRR10873966	2018-2019	2018-2019	China	MES Mountain, Heilongjiang	Aves	Passeriformes	Prunellidea	Prunella	Prunella montanella	Resident birds
PRJNA600556	SRR10873954	2018-2019	2018-2019	China	Xinqing bird banding station, Heilongjiang	Aves	Passeriformes	Prunellidea	Prunella	Prunella montanella	Resident birds
PRJNA600556	SRR10873736	2018-2019	2018-2019	China	MES Mountain, Heilongjiang	Aves	Passeriformes	Sittidae	Sitta	Sitta europaea	Resident birds
PRJNA600556	SRR10873729	2018-2019	2018-2019	China	MES Mountain, Heilongjiang	Aves	Passeriformes	Sittidae	Sitta	Sitta europaea	Resident birds
PRJNA600556	SRR10874866	2018-2019	2018-2019	China	Changbaishan Mountain, Jilin	Aves	Passeriformes	Sylviidae	Phylloscopus	Phylloscopus inornatus	migratory birds
PRJNA600556	SRR10874863	2018-2019	2018-2019	China	Changbaishan Mountain, Jilin	Aves	Passeriformes	Sylviidae	Phylloscopus	Phylloscopus inornatus	migratory birds
PRJNA600556	SRR10874870	2018-2019	2018-2019	China	Changbaishan Mountain, Jilin	Aves	Passeriformes	Sylviidae	Acrocephalus	Acrocephalus bistrigiceps	migratory birds
PRJNA600556	SRR10873476	2018-2019	2018-2019	China	Changbaishan Mountain, Jilin	Aves	Passeriformes	Sylviidae	Phylloscopus	Phylloscopus fuscatus	migratory birds
PRJNA600556	SRR10874855	2018-2019	2018-2019	China	MES Mountain, Heilongjiang	Aves	Passeriformes	Sylviidae	Phylloscopus	Phylloscopus inornatus	migratory birds
PRJNA600556	SRR10874852	2018-2019	2018-2019	China	MES Mountain, Heilongjiang	Aves	Passeriformes	Sylviidae	Phylloscopus	Phylloscopus inornatus	migratory birds
PRJNA600556	SRR10873992	2018-2019	2018-2019	China	MES Mountain, Heilongjiang	Aves	Passeriformes	Sylviidae	Phylloscopus	Phylloscopus schwarzi	migratory birds
PRJNA600556	SRR10873474	2018-2019	2018-2019	China	MES Mountain, Heilongjiang	Aves	Passeriformes	Sylviidae	Phylloscopus	Phylloscopus schwarzi	migratory birds
PRJNA600556	SRR10874819	2018-2019	2018-2019	China	MES Mountain, Heilongjiang	Aves	Passeriformes	Sylviidae	Phylloscopus	Phylloscopus inornatus	migratory birds
PRJNA600556	SRR10881939	2018-2019	2018-2019	China	MES Mountain, Heilongjiang	Aves	Passeriformes	Sylviidae	Phylloscopus	Phylloscopus inornatus	migratory birds
PRJNA600556	SRR10873776	2018-2019	2018-2019	China	MES Mountain, Heilongjiang	Aves	Passeriformes	Sylviidae	Phylloscopus	Phylloscopus proregulus	migratory birds
PRJNA600556	SRR10873766	2018-2019	2018-2019	China	MES Mountain, Heilongjiang	Aves	Passeriformes	Sylviidae	Phylloscopus	Phylloscopus proregulus	migratory birds
PRJNA600556	SRR10873760	2018-2019	2018-2019	China	MES Mountain, Heilongjiang	Aves	Passeriformes	Sylviidae	Phylloscopus	Phylloscopus proregulus	migratory birds
PRJNA600556	SRR10873745	2018-2019	2018-2019	China	MES Mountain, Heilongjiang	Aves	Passeriformes	Sylviidae	Phylloscopus	Phylloscopus fuscatus	migratory birds
PRJNA600556	SRR10873752	2018-2019	2018-2019	China	MES Mountain, Heilongjiang	Aves	Passeriformes	Sylviidae	Phylloscopus	Phylloscopus fuscatus	migratory birds
PRJNA600556	SRR10873829	2018-2019	2018-2019	China	Changbaishan Mountain, Jilin	Aves	Passeriformes	Turdidae	Phoenicurus	Phoenicurus auroreus	migratory birds
PRJNA600556	SRR10874827	2018-2019	2018-2019	China	MES Mountain, Heilongjiang	Aves	Passeriformes	Turdidae	Turdus	Turdus pallidus	migratory birds
PRJNA600556	SRR10874825	2018-2019	2018-2019	China	MES Mountain, Heilongjiang	Aves	Passeriformes	Turdidae	Turdus	Turdus pallidus	migratory birds
PRJNA600556	SRR10875071	2018-2019	2018-2019	China	MES Mountain, Heilongjiang	Aves	Passeriformes	Turdidae	Turdus	Turdus pallidus	migratory birds
PRJNA600556	SRR10875068	2018-2019	2018-2019	China	MES Mountain, Heilongjiang	Aves	Passeriformes	Turdidae	Turdus	Turdus naumanni	migratory birds
PRJNA600556	SRR10874916	2018-2019	2018-2019	China	MES Mountain, Heilongjiang	Aves	Passeriformes	Turdidae	Turdus	Turdus naumanni	migratory birds
PRJNA600556	SRR10874878	2018-2019	2018-2019	China	MES Mountain, Heilongjiang	Aves	Passeriformes	Turdidae	Turdus	Turdus hortulorum	migratory birds
PRJNA600556	SRR10875093	2018-2019	2018-2019	China	MES Mountain, Heilongjiang	Aves	Passeriformes	Turdidae	Luscinia	Luscinia calliope	migratory birds
PRJNA600556	SRR10875095	2018-2019	2018-2019	China	MES Mountain, Heilongjiang	Aves	Passeriformes	turdidae	Luscinia	Luscinia cyane	migratory birds
PRJNA600556	SRR10874851	2018-2019	2018-2019	China	MES Mountain, Heilongjiang	Aves	Passeriformes	Turdidae	Luscinia	Luscinia sibilans	migratory birds
PRJNA600556	SRR10874854	2018-2019	2018-2019	China	MES Mountain, Heilongjiang	Aves	Passeriformes	Turdidae	Luscinia	Luscinia sibilans	migratory birds
PRJNA600556	SRR10874868	2018-2019	2018-2019	China	MES Mountain, Heilongjiang	Aves	Passeriformes	Turdidae	Luscinia	Luscinia sibilans	migratory birds
PRJNA600556	SRR10874872	2018-2019	2018-2019	China	MES Mountain, Heilongjiang	Aves	Passeriformes	Turdidae	Phoenicurus	Phoenicurus auroreus	migratory birds
PRJNA600556	SRR10873759	2018-2019	2018-2019	China	MES Mountain, Heilongjiang	Aves	Passeriformes	Turdidae	Turdus	Turdus naumanni	migratory birds
PRJNA600556	SRR10873770	2018-2019	2018-2019	China	MES Mountain, Heilongjiang	Aves	Passeriformes	Turdidae	Turdus	Turdus naumanni	migratory birds
PRJNA600556	SRR10874917	2018-2019	2018-2019	China	Xinqing bird banding station, Heilongjiang	Aves	Passeriformes	Turdidae	Luscinia	Luscinia calliope	migratory birds
PRJNA600556	SRR10874896	2018-2019	2018-2019	China	Xinqing bird banding station, Heilongjiang	Aves	Passeriformes	Turdidae	Luscinia	Luscinia calliope	migratory birds
PRJNA600556	SRR10875082	2018-2019	2018-2019	China	Xinqing bird banding station, Heilongjiang	Aves	Passeriformes	Turdidae	Luscinia	Luscinia calliope	migratory birds
PRJNA600556	SRR10874050	2018-2019	2018-2019	China	Xinqing bird banding station, Heilongjiang	Aves	Piciformes	Turdidae	Jynx	Jynx torquilla	Resident birds
PRJNA600556	SRR10873876	2018-2019	2018-2019	China	MES Mountain, Heilongjiang	Aves	Passeriformes	Zosteropidae	Zosterops	Zosterops erythropleurus	Resident birds
PRJNA600556	SRR10873765	2018-2019	2018-2019	China	Xinqing bird banding station, Heilongjiang	Aves	Passeriformes	Zosteropidae	Zosterops	Zosterops erythropleurus	Resident birds
PRJNA1005597	SRR25662272	2020-12	2020	China	Zhenjiang,Jiangsu	Aves	Gruiformes	Gruidae	Grus	Grus nigricollis	migratory birds
PRJNA589661	SRR10492800	2020-6	2020	China	Qinghai Lake, Qinghai Province	Aves	Anseriformes	Anatidae	Anser	Anser indicus	migratory birds
PRJNA589661	SRR10492799	2020-6	2020	China	Qinghai Lake, Qinghai Province	Aves	Anseriformes	Anatidae	Anser	Anser indicus	migratory birds
PRJNA589661	SRR10492798	2020-6	2020	China	Qinghai Lake, Qinghai Province	Aves	Charadriiformes	Laridae	Chroicocephalus	Chroicocephalus ridibundus	migratory birds
PRJNA589661	SRR10492797	2020-6	2020	China	Qinghai Lake, Qinghai Province	Aves	Suliformes	Phalacrocoracidae	Phalacrocorax	Phalacrocorax carbo	migratory birds
PRJNA316570	SRR3327572	2014.7	2014	China	Qinghai Lake, Qinghai Province	Aves	Anseriformes	Anatidae	Anser	Anser indicus	migratory birds
PRJNA316570	SRR3327573	2015.7	2015	China	Qinghai Lake, Qinghai Province	Aves	Anseriformes	Anatidae	Anser	Anser indicus	migratory birds
CRA012991	CRR914878	2022-08-03	2022	China	China: Qinghai	Aves	Accipitriformes	Accipitridae	Gyps	Gyps himalayensis	Resident birds
CRA012991	CRR914879	2022-08-03	2022	China	China: Qinghai	Aves	Accipitriformes	Accipitridae	Gyps	Gyps himalayensis	Resident birds
CRA012991	CRR914880	2022-08-03	2022	China	China: Qinghai	Aves	Accipitriformes	Accipitridae	Gyps	Gyps himalayensis	Resident birds
CRA012991	CRR914881	2022-08-03	2022	China	China: Qinghai	Aves	Accipitriformes	Accipitridae	Gyps	Gyps himalayensis	Resident birds
CRA012991	CRR914882	2022-08-03	2022	China	China: Qinghai	Aves	Accipitriformes	Accipitridae	Gyps	Gyps himalayensis	Resident birds
CRA012991	CRR914883	2022-08-03	2022	China	China: Qinghai	Aves	Accipitriformes	Accipitridae	Gyps	Gyps himalayensis	Resident birds
CRA012991	CRR914884	2022-08-03	2022	China	China: Qinghai	Aves	Accipitriformes	Accipitridae	Gyps	Gyps himalayensis	Resident birds
CRA012991	CRR914885	2022-08-03	2022	China	China: Qinghai	Aves	Accipitriformes	Accipitridae	Gyps	Gyps himalayensis	Resident birds
PRJNA1062024	SRR27471755	2020-9	2020	China	China:Shandong	Aves	Passeriformes	Muscicapidae	Turdidae	Zoothera dauma	migratory birds
PRJCA007573	CRR355451	2019.3-2020.6	2019	China	China:Sichuan	Aves	Pelecaniformes	Ardeidae	Egretta	Egretta garzetta	migratory birds
PRJCA007573	CRR355452	2019.3-2020.6	2019	China	China:Sichuan	Aves	Pelecaniformes	Ardeidae	Egretta	Egretta garzetta	migratory birds
PRJCA007573	CRR355453	2019.3-2020.6	2019	China	China:Sichuan	Aves	Pelecaniformes	Ardeidae	Egretta	Egretta garzetta	migratory birds
CRA000822	CRR028392	2016.10.1	2016	China	China:Qinghai	Aves	Anseriformes	Anatidae	Anser	Anser anser	migratory birds
CRA000822	CRR028393	2016.10.1	2016	China	China:Qinghai	Aves	Anseriformes	Anatidae	Anser	Anser anser	migratory birds
CRA000822	CRR028394	2016.10.1	2016	China	China:Qinghai	Aves	Anseriformes	Anatidae	Anser	Anser anser	migratory birds
CRA000823	CRR028395	2016.10.1	2016	China	China:Qinghai	Aves	Anseriformes	Anatidae	Tadorna	Tadorna ferruginea	migratory birds
CRA000823	CRR028396	2016.10.1	2016	China	China:Qinghai	Aves	Anseriformes	Anatidae	Tadorna	Tadorna ferruginea	migratory birds
CRA000823	CRR028397	2016.10.1	2016	China	China:Qinghai	Aves	Anseriformes	Anatidae	Tadorna	Tadorna ferruginea	migratory birds
PRJNA1229141	AH02	2022.8-2023.3	2022	China	China:Anhui	Aves	Anseriformes	Anatidae	Anser	Anser fabalis	migratory birds
PRJNA1229141	AH03	2022.8-2023.3	2022	China	China:Anhui	Aves	Anseriformes	Anatidae	Anser	Anser fabalis	migratory birds
PRJNA1229141	AH04	2022.8-2023.3	2022	China	China:Anhui	Aves	Anseriformes	Anatidae	Anser	Anser fabalis	migratory birds
PRJNA1229141	AH05	2022.8-2023.3	2022	China	China:Anhui	Aves	Anseriformes	Anatidae	Anser	Anser fabalis	migratory birds
PRJNA1229141	AH07	2022.8-2023.3	2022	China	China:Anhui	Aves	Anseriformes	Anatidae	Anser	Anser fabalis	migratory birds
PRJNA1229141	AH09	2022.8-2023.3	2022	China	China:Anhui	Aves	Anseriformes	Anatidae	Anser	Anser fabalis	migratory birds
PRJNA1229141	AH10	2022.8-2023.3	2022	China	China:Anhui	Aves	Anseriformes	Anatidae	Anser	Anser fabalis	migratory birds
PRJNA1229141	AH11	2022.8-2023.3	2022	China	China:Anhui	Aves	Anseriformes	Anatidae	Anser	Anser fabalis	migratory birds
PRJNA1229141	AH12	2022.8-2023.3	2022	China	China:Anhui	Aves	Anseriformes	Anatidae	Anser	Anser fabalis	migratory birds
PRJNA1229141	AH13	2022.8-2023.3	2022	China	China:Anhui	Aves	Anseriformes	Anatidae	Anser	Anser fabalis	migratory birds
PRJNA1229141	QH01	2022.8-2023.3	2022	China	China:Qinghai	Aves	Anseriformes	Anatidae	Anser	Anser indicus	migratory birds
PRJNA1229141	QH02	2022.8-2023.3	2022	China	China:Qinghai	Aves	Anseriformes	Anatidae	Anser	Anser indicus	migratory birds
PRJNA1229141	QH03	2022.8-2023.3	2022	China	China:Qinghai	Aves	Anseriformes	Anatidae	Anser	Anser indicus	migratory birds
PRJNA1229141	QH04	2022.8-2023.3	2022	China	China:Qinghai	Aves	Anseriformes	Anatidae	Anser	Anser indicus	migratory birds
PRJNA1229141	QH05	2022.8-2023.3	2022	China	China:Qinghai	Aves	Anseriformes	Anatidae	Anser	Anser indicus	migratory birds
PRJNA1229141	QH06	2022.8-2023.3	2022	China	China:Qinghai	Aves	Anseriformes	Anatidae	Anser	Anser indicus	migratory birds
PRJNA1229141	QH07	2022.8-2023.3	2022	China	China:Qinghai	Aves	Anseriformes	Anatidae	Anser	Anser indicus	migratory birds
PRJNA1229141	QH08	2022.8-2023.3	2022	China	China:Qinghai	Aves	Anseriformes	Anatidae	Anser	Anser indicus	migratory birds
PRJNA1229141	QH10	2022.8-2023.3	2022	China	China:Qinghai	Aves	Anseriformes	Anatidae	Anser	Anser indicus	migratory birds
PRJNA1229141	QH13	2022.8-2023.3	2022	China	China:Qinghai	Aves	Anseriformes	Anatidae	Anser	Anser indicus	migratory birds
PRJNA1229141	QH14	2022.8-2023.3	2022	China	China:Qinghai	Aves	Anseriformes	Anatidae	Anser	Anser indicus	migratory birds
PRJNA1229141	QH15	2022.8-2023.3	2022	China	China:Qinghai	Aves	Anseriformes	Anatidae	Anser	Anser indicus	migratory birds
PRJNA1229141	QH16	2022.8-2023.3	2022	China	China:Qinghai	Aves	Anseriformes	Anatidae	Anser	Anser indicus	migratory birds
PRJNA1229141	QH17	2022.8-2023.3	2022	China	China:Qinghai	Aves	Anseriformes	Anatidae	Anser	Anser indicus	migratory birds
PRJNA1229141	QH20	2022.8-2023.3	2022	China	China:Qinghai	Aves	Anseriformes	Anatidae	Anser	Anser indicus	migratory birds
PRJNA1229141	SD01	2022.8-2023.3	2022	China	China:Shandong	Aves	Anseriformes	Anatidae	Cygnus	Cygnus cygnus	migratory birds
PRJNA1229141	SD02	2022.8-2023.3	2022	China	China:Shandong	Aves	Anseriformes	Anatidae	Cygnus	Cygnus cygnus	migratory birds
PRJNA1229141	SD03	2022.8-2023.3	2022	China	China:Shandong	Aves	Anseriformes	Anatidae	Cygnus	Cygnus cygnus	migratory birds
PRJNA1229141	SD04	2022.8-2023.3	2022	China	China:Shandong	Aves	Anseriformes	Anatidae	Cygnus	Cygnus cygnus	migratory birds
PRJNA1229141	SD05	2022.8-2023.3	2022	China	China:Shandong	Aves	Anseriformes	Anatidae	Cygnus	Cygnus cygnus	migratory birds
PRJNA1229141	SD06	2022.8-2023.3	2022	China	China:Shandong	Aves	Anseriformes	Anatidae	Cygnus	Cygnus cygnus	migratory birds
PRJNA1229141	SD07	2022.8-2023.3	2022	China	China:Shandong	Aves	Anseriformes	Anatidae	Cygnus	Cygnus cygnus	migratory birds
PRJNA1229141	SD08	2022.8-2023.3	2022	China	China:Shandong	Aves	Anseriformes	Anatidae	Cygnus	Cygnus cygnus	migratory birds
PRJNA1229141	SD09	2022.8-2023.3	2022	China	China:Shandong	Aves	Anseriformes	Anatidae	Cygnus	Cygnus cygnus	migratory birds
PRJNA1229141	SD10	2022.8-2023.3	2022	China	China:Shandong	Aves	Anseriformes	Anatidae	Cygnus	Cygnus cygnus	migratory birds
PRJNA1229141	SD13	2022.8-2023.3	2022	China	China:Shandong	Aves	Anseriformes	Anatidae	Cygnus	Cygnus cygnus	migratory birds
PRJNA1229141	SD14	2022.8-2023.3	2022	China	China:Shandong	Aves	Anseriformes	Anatidae	Cygnus	Cygnus cygnus	migratory birds
PRJNA1229141	SD15	2022.8-2023.3	2022	China	China:Shandong	Aves	Anseriformes	Anatidae	Cygnus	Cygnus cygnus	migratory birds
PRJNA1229141	SD16	2022.8-2023.3	2022	China	China:Shandong	Aves	Anseriformes	Anatidae	Cygnus	Cygnus cygnus	migratory birds
PRJNA1229141	XZ01	2022.8-2023.3	2022	China	China:Xizang	Aves	Anseriformes	Anatidae	Anser	Anser indicus	migratory birds
PRJNA1229141	XZ02	2022.8-2023.3	2022	China	China:Xizang	Aves	Anseriformes	Anatidae	Anser	Anser indicus	migratory birds
PRJNA1229141	XZ04	2022.8-2023.3	2022	China	China:Xizang	Aves	Anseriformes	Anatidae	Anser	Anser indicus	migratory birds
PRJNA1229141	XZ05	2022.8-2023.3	2022	China	China:Xizang	Aves	Anseriformes	Anatidae	Anser	Anser indicus	migratory birds
PRJNA1229141	XZ06	2022.8-2023.3	2022	China	China:Xizang	Aves	Anseriformes	Anatidae	Anser	Anser indicus	migratory birds
PRJNA1229141	XZ07	2022.8-2023.3	2022	China	China:Xizang	Aves	Anseriformes	Anatidae	Anser	Anser indicus	migratory birds
PRJNA1229141	XZ08	2022.8-2023.3	2022	China	China:Xizang	Aves	Anseriformes	Anatidae	Anser	Anser indicus	migratory birds
PRJNA1229141	XZ09	2022.8-2023.3	2022	China	China:Xizang	Aves	Anseriformes	Anatidae	Anser	Anser indicus	migratory birds
PRJNA1229141	XZ10	2022.8-2023.3	2022	China	China:Xizang	Aves	Anseriformes	Anatidae	Anser	Anser indicus	migratory birds
PRJNA1229141	XZ11	2022.8-2023.3	2022	China	China:Xizang	Aves	Anseriformes	Anatidae	Anser	Anser indicus	migratory birds
PRJNA1229141	XZ12	2022.8-2023.3	2022	China	China:Xizang	Aves	Anseriformes	Anatidae	Anser	Anser indicus	migratory birds
PRJDB11394	DRR279222	2016.11.20	2016	Japan	Japan	Aves	Anseriformes	Anatidae	Anser	Anas acuta	migratory birds
PRJDB11394	DRR279219	2016.11.20	2016	Japan	Japan	Aves	Anseriformes	Anatidae	Anser	Anas penelope	migratory birds
PRJDB11394	DRR279221	2016.11.20	2016	Japan	Japan	Aves	Anseriformes	Anatidae	Anser	Anas penelope	migratory birds
PRJDB11394	DRR279220	2016.11.20	2016	Japan	Japan	Aves	Anseriformes	Anatidae	Anser	Anas platyrhynchos or/and Anas zonorhyncha	migratory birds
PRJNA894380	SRR22099858	2021.12	2021	China	China: Anhui	Aves	Anseriformes	Anatidae	Anser	Anser erythropus	migratory birds
PRJNA316560	SRR3327411	2014.7	2014	China	China: Qinghai	Aves	Anseriformes	Anatidae	Anser	Anser indicus	migratory birds
PRJNA316560	SRR3327343	2014.7	2014	China	China: Qinghai	Aves	Anseriformes	Anatidae	Anser	Anser indicus	migratory birds
PRJNA879251	SRR21527946	2018	2018	United States of America	USA	Aves	Anseriformes	Anatidae	Branta	Branta canadensis	migratory birds
PRJNA879251	SRR21527948	2018	2018	United States of America	USA	Aves	Anseriformes	Anatidae	Branta	Branta canadensis	migratory birds
PRJNA879251	SRR21527944	2018	2018	United States of America	USA	Aves	Anseriformes	Anatidae	Branta	Branta canadensis	migratory birds
PRJNA879251	SRR21527945	2018	2018	United States of America	USA	Aves	Anseriformes	Anatidae	Branta	Branta canadensis	migratory birds
PRJNA879251	SRR21527956	2018	2018	United States of America	USA	Aves	Anseriformes	Anatidae	Branta	Branta canadensis	migratory birds
PRJNA879251	SRR21527943	2018	2018	United States of America	USA	Aves	Anseriformes	Anatidae	Branta	Branta canadensis	migratory birds
PRJNA879251	SRR21527947	2018	2018	United States of America	USA	Aves	Anseriformes	Anatidae	Branta	Branta canadensis	migratory birds
PRJNA879251	SRR21527967	2018	2018	United States of America	USA	Aves	Anseriformes	Anatidae	Branta	Branta canadensis	migratory birds
PRJNA879251	SRR21527968	2018	2018	United States of America	USA	Aves	Anseriformes	Anatidae	Branta	Branta canadensis	migratory birds
CRA018712	CRR1273915	2023.8.27	2023	China	China: Qinghai	Aves	Passeriformes	Corvidae	Corvus	Corvus corax	Resident birds
CRA018712	CRR1273916	2023.8.27	2023	China	China: Qinghai	Aves	Passeriformes	Corvidae	Corvus	Corvus corax	Resident birds
CRA018712	CRR1273917	2023.8.27	2023	China	China: Qinghai	Aves	Passeriformes	Corvidae	Corvus	Corvus corax	Resident birds
CRA018712	CRR1273918	2023.8.27	2023	China	China: Qinghai	Aves	Passeriformes	Corvidae	Corvus	Corvus corax	Resident birds
CRA018712	CRR1273919	2023.8.27	2023	China	China: Qinghai	Aves	Passeriformes	Corvidae	Corvus	Corvus corax	Resident birds
CRA018712	CRR1273920	2023.8.27	2023	China	China: Qinghai	Aves	Passeriformes	Corvidae	Corvus	Corvus corax	Resident birds
CRA018741	CRR1274818	2023.3.23	2023	China	China: Qinghai	Aves	Passeriformes	Corvidae	Corvus	Corvus dauuricus	Resident birds
CRA018741	CRR1274819	2023.3.23	2023	China	China: Qinghai	Aves	Passeriformes	Corvidae	Corvus	Corvus dauuricus	Resident birds
CRA018741	CRR1274820	2023.3.23	2023	China	China: Qinghai	Aves	Passeriformes	Corvidae	Corvus	Corvus dauuricus	Resident birds
CRA018741	CRR1274821	2023.3.23	2023	China	China: Qinghai	Aves	Passeriformes	Corvidae	Corvus	Corvus dauuricus	Resident birds
CRA018741	CRR1274822	2023.3.23	2023	China	China: Qinghai	Aves	Passeriformes	Corvidae	Corvus	Corvus dauuricus	Resident birds
CRA018741	CRR1274823	2023.3.23	2023	China	China: Qinghai	Aves	Passeriformes	Corvidae	Corvus	Corvus dauuricus	Resident birds
CRA018741	CRR1274824	2023.3.23	2023	China	China: Qinghai	Aves	Passeriformes	Corvidae	Corvus	Corvus dauuricus	Resident birds
CRA018741	CRR1274825	2023.3.23	2023	China	China: Qinghai	Aves	Passeriformes	Corvidae	Corvus	Corvus dauuricus	Resident birds
CRA018741	CRR1274826	2023.3.23	2023	China	China: Qinghai	Aves	Passeriformes	Corvidae	Corvus	Corvus dauuricus	Resident birds
CRA018741	CRR1274827	2023.3.23	2023	China	China: Qinghai	Aves	Passeriformes	Corvidae	Corvus	Corvus dauuricus	Resident birds
CRA018741	CRR1274828	2023.3.23	2023	China	China: Qinghai	Aves	Passeriformes	Corvidae	Corvus	Corvus dauuricus	Resident birds
CRA018741	CRR1274829	2023.3.23	2023	China	China: Qinghai	Aves	Passeriformes	Corvidae	Corvus	Corvus dauuricus	Resident birds
CRA018833	CRR1287467	2023.4.26	2023	China	China: Qinghai	Aves	Passeriformes	Corvidae	Corvus	Corvus frugilegus	Resident birds
CRA018833	CRR1287468	2023.4.26	2023	China	China: Qinghai	Aves	Passeriformes	Corvidae	Corvus	Corvus frugilegus	Resident birds
CRA018833	CRR1287469	2023.4.26	2023	China	China: Qinghai	Aves	Passeriformes	Corvidae	Corvus	Corvus frugilegus	Resident birds
CRA018833	CRR1287470	2023.4.26	2023	China	China: Qinghai	Aves	Passeriformes	Corvidae	Corvus	Corvus frugilegus	Resident birds
CRA018833	CRR1287471	2023.4.26	2023	China	China: Qinghai	Aves	Passeriformes	Corvidae	Corvus	Corvus frugilegus	Resident birds
CRA018833	CRR1287472	2023.4.26	2023	China	China: Qinghai	Aves	Passeriformes	Corvidae	Corvus	Corvus frugilegus	Resident birds
CRA018833	CRR1287473	2023.4.26	2023	China	China: Qinghai	Aves	Passeriformes	Corvidae	Corvus	Corvus frugilegus	Resident birds
CRA018833	CRR1287474	2023.4.26	2023	China	China: Qinghai	Aves	Passeriformes	Corvidae	Corvus	Corvus frugilegus	Resident birds
CRA018833	CRR1287475	2023.4.26	2023	China	China: Qinghai	Aves	Passeriformes	Corvidae	Corvus	Corvus frugilegus	Resident birds
CRA018833	CRR1287476	2023.4.26	2023	China	China: Qinghai	Aves	Passeriformes	Corvidae	Corvus	Corvus frugilegus	Resident birds
CRA018833	CRR1287477	2023.4.26	2023	China	China: Qinghai	Aves	Passeriformes	Corvidae	Corvus	Corvus frugilegus	Resident birds
CRA018950	CRR1293703	2023.05.3	2023	China	China: Qinghai	Aves	Passeriformes	Corvidae	Corvus	Corvus macrorhynchos	Resident birds
CRA018950	CRR1293704	2023.05.3	2023	China	China: Qinghai	Aves	Passeriformes	Corvidae	Corvus	Corvus macrorhynchos	Resident birds
CRA018950	CRR1293705	2023.05.3	2023	China	China: Qinghai	Aves	Passeriformes	Corvidae	Corvus	Corvus macrorhynchos	Resident birds
CRA018950	CRR1293706	2023.05.3	2023	China	China: Qinghai	Aves	Passeriformes	Corvidae	Corvus	Corvus macrorhynchos	Resident birds
CRA018950	CRR1293707	2023.05.3	2023	China	China: Qinghai	Aves	Passeriformes	Corvidae	Corvus	Corvus macrorhynchos	Resident birds
PRJNA396669	SRR5886139	2016.7.13	2016	Bermuda	Bermuda	Aves	Galliformes	Phasianidae	Gallus	Gallus gallus	Resident birds
PRJNA396669	SRR5886137	2016.7.13	2016	Bermuda	Bermuda	Aves	Galliformes	Phasianidae	Gallus	Gallus gallus	Resident birds
PRJNA396669	SRR5886138	2016.7.13	2016	Bermuda	Bermuda	Aves	Galliformes	Phasianidae	Gallus	Gallus gallus	Resident birds
PRJDB8125	DRR173096	2016.11.20	2016	Japan	Japan	Aves	Gruiformes	Gruidae	Grus	Grus monacha	migratory birds
PRJDB8125	DRR173097	2016.11.20	2016	Japan	Japan	Aves	Gruiformes	Gruidae	Grus	Grus monacha	migratory birds
PRJDB8125	DRR173098	2016.11.20	2016	Japan	Japan	Aves	Gruiformes	Gruidae	Grus	Grus monacha	migratory birds
PRJDB8125	DRR173099	2016.11.20	2016	Japan	Japan	Aves	Gruiformes	Gruidae	Grus	Grus monacha	migratory birds
PRJDB8125	DRR173100	2016.11.20	2016	Japan	Japan	Aves	Gruiformes	Gruidae	Grus	Grus monacha	migratory birds
PRJDB8125	DRR173101	2016.11.20	2016	Japan	Japan	Aves	Gruiformes	Gruidae	Grus	Grus monacha	migratory birds
PRJNA450906	SRR7039258	2014.9.5	2014	Norway	Norway(69.81°N 18.78°E)	Aves	Galliformes	Phasianidae	Lagopus	Lagopus muta	Resident birds
PRJNA450906	SRR7039257	2014.9.5	2014	Norway	Norway(69.81°N 18.78°E)	Aves	Galliformes	Phasianidae	Lagopus	Lagopus muta	Resident birds
PRJNA450906	SRR7039256	2014.9.5	2014	Norway	Norway(69.81°N 18.78°E)	Aves	Galliformes	Phasianidae	Lagopus	Lagopus muta	Resident birds
PRJNA450906	SRR7039255	2014.9.5	2014	Norway	Norway(69.81°N 18.78°E)	Aves	Galliformes	Phasianidae	Lagopus	Lagopus muta	Resident birds
PRJNA450906	SRR7039262	2014.9.5	2014	Norway	Svalbard(78°N 16°E)	Aves	Galliformes	Phasianidae	Lagopus	Lagopus muta	Resident birds
PRJNA450906	SRR7039263	2014.9.5	2014	Norway	Svalbard(78°N 16°E)	Aves	Galliformes	Phasianidae	Lagopus	Lagopus muta	Resident birds
PRJNA450906	SRR7039260	2014.9.5	2014	Norway	Svalbard(78°N 16°E)	Aves	Galliformes	Phasianidae	Lagopus	Lagopus muta	Resident birds
PRJNA450906	SRR7039259	2014.9.5	2014	Norway	Svalbard(78°N 16°E)	Aves	Galliformes	Phasianidae	Lagopus	Lagopus muta	Resident birds
PRJNA450906	SRR7039261	2014.9.5	2014	Norway	Svalbard(78°N 16°E)	Aves	Galliformes	Phasianidae	Lagopus	Lagopus muta	Resident birds
PRJNA849401	SRR19660474	2022.1.1	2022	China	China: Kunming	Aves	Lariformes	Laridae	Larus	Larus ridibundus	migratory birds
PRJNA849401	SRR19660473	2022.1.1	2022	China	China: Kunming	Aves	Lariformes	Laridae	Larus	Larus ridibundus	migratory birds
PRJNA849401	SRR19660472	2022.1.1	2022	China	China: Kunming	Aves	Lariformes	Laridae	Larus	Larus ridibundus	migratory birds
PRJNA849401	SRR19660471	2022.1.1	2022	China	China: Kunming	Aves	Lariformes	Laridae	Larus	Larus ridibundus	migratory birds
PRJNA849401	SRR19660470	2022.1.1	2022	China	China: Kunming	Aves	Lariformes	Laridae	Larus	Larus ridibundus	migratory birds
PRJNA849401	SRR19660469	2022.1.1	2022	China	China: Kunming	Aves	Lariformes	Laridae	Larus	Larus ridibundus	migratory birds
PRJNA849401	SRR19660468	2022.1.1	2022	China	China: Kunming	Aves	Lariformes	Laridae	Larus	Larus ridibundus	migratory birds
PRJNA849401	SRR19660467	2022.1.1	2022	China	China: Kunming	Aves	Lariformes	Laridae	Larus	Larus ridibundus	migratory birds
CRA018740	CRR1274799	2023.3.13	2023	China	China: Qinghai	Aves	Passeriformes	Corvidae	Pyrrhocorax	Pyrrhocorax pyrrhocorax	Resident birds
CRA018740	CRR1274800	2023.3.13	2023	China	China: Qinghai	Aves	Passeriformes	Corvidae	Pyrrhocorax	Pyrrhocorax pyrrhocorax	Resident birds
CRA018740	CRR1274801	2023.3.13	2023	China	China: Qinghai	Aves	Passeriformes	Corvidae	Pyrrhocorax	Pyrrhocorax pyrrhocorax	Resident birds
CRA018740	CRR1274802	2023.3.13	2023	China	China: Qinghai	Aves	Passeriformes	Corvidae	Pyrrhocorax	Pyrrhocorax pyrrhocorax	Resident birds
CRA018740	CRR1274803	2023.3.13	2023	China	China: Qinghai	Aves	Passeriformes	Corvidae	Pyrrhocorax	Pyrrhocorax pyrrhocorax	Resident birds
CRA018740	CRR1274804	2023.3.13	2023	China	China: Qinghai	Aves	Passeriformes	Corvidae	Pyrrhocorax	Pyrrhocorax pyrrhocorax	Resident birds
CRA018740	CRR1274805	2023.3.13	2023	China	China: Qinghai	Aves	Passeriformes	Corvidae	Pyrrhocorax	Pyrrhocorax pyrrhocorax	Resident birds
CRA018740	CRR1274806	2023.3.13	2023	China	China: Qinghai	Aves	Passeriformes	Corvidae	Pyrrhocorax	Pyrrhocorax pyrrhocorax	Resident birds
CRA018740	CRR1274807	2023.3.13	2023	China	China: Qinghai	Aves	Passeriformes	Corvidae	Pyrrhocorax	Pyrrhocorax pyrrhocorax	Resident birds
CRA018740	CRR1274808	2023.3.13	2023	China	China: Qinghai	Aves	Passeriformes	Corvidae	Pyrrhocorax	Pyrrhocorax pyrrhocorax	Resident birds
CRA018740	CRR1274809	2023.3.13	2023	China	China: Qinghai	Aves	Passeriformes	Corvidae	Pyrrhocorax	Pyrrhocorax pyrrhocorax	Resident birds
CRA018740	CRR1274810	2023.3.13	2023	China	China: Qinghai	Aves	Passeriformes	Corvidae	Pyrrhocorax	Pyrrhocorax pyrrhocorax	Resident birds
CRA018740	CRR1274811	2023.3.13	2023	China	China: Qinghai	Aves	Passeriformes	Corvidae	Pyrrhocorax	Pyrrhocorax pyrrhocorax	Resident birds
CRA018740	CRR1274812	2023.3.13	2023	China	China: Qinghai	Aves	Passeriformes	Corvidae	Pyrrhocorax	Pyrrhocorax pyrrhocorax	Resident birds
CRA018740	CRR1274813	2023.3.13	2023	China	China: Qinghai	Aves	Passeriformes	Corvidae	Pyrrhocorax	Pyrrhocorax pyrrhocorax	Resident birds
CRA018740	CRR1274814	2023.3.13	2023	China	China: Qinghai	Aves	Passeriformes	Corvidae	Pyrrhocorax	Pyrrhocorax pyrrhocorax	Resident birds
CRA018740	CRR1274815	2023.3.13	2023	China	China: Qinghai	Aves	Passeriformes	Corvidae	Pyrrhocorax	Pyrrhocorax pyrrhocorax	Resident birds
CRA018740	CRR1274816	2023.3.13	2023	China	China: Qinghai	Aves	Passeriformes	Corvidae	Pyrrhocorax	Pyrrhocorax pyrrhocorax	Resident birds
CRA018740	CRR1274817	2023.3.13	2023	China	China: Qinghai	Aves	Passeriformes	Corvidae	Pyrrhocorax	Pyrrhocorax pyrrhocorax	Resident birds
PRJNA381379	SRR5431712	2013	2013	New Zealand	New Zealand	Aves	Psittaciformes	Strigopidae	Strigops	Strigops habroptilus	Resident birds
PRJNA381379	SRR5431713	2013	2013	New Zealand	New Zealand	Aves	Psittaciformes	Strigopidae	Strigops	Strigops habroptilus	Resident birds
PRJNA381379	SRR5431714	2013	2013	New Zealand	New Zealand	Aves	Psittaciformes	Strigopidae	Strigops	Strigops habroptilus	Resident birds
PRJNA381379	SRR5431715	2013	2013	New Zealand	New Zealand	Aves	Psittaciformes	Strigopidae	Strigops	Strigops habroptilus	Resident birds
PRJNA381379	SRR5431716	2013	2013	New Zealand	New Zealand	Aves	Psittaciformes	Strigopidae	Strigops	Strigops habroptilus	Resident birds
PRJNA381379	SRR5431717	2013	2013	New Zealand	New Zealand	Aves	Psittaciformes	Strigopidae	Strigops	Strigops habroptilus	Resident birds
PRJEB61088	ERR11205103	2018.9.19	2018	Norway	Troms og Finnmark, Dividalen	Aves	Galliformes	Phasianidae	Tetrao	Tetrao urogallus	Resident birds
PRJEB61088	ERR11205104	2018.9.29	2018	Norway	Trøndelag, Trondheim	Aves	Galliformes	Phasianidae	Tetrao	Tetrao urogallus	Resident birds
PRJEB61088	ERR11205105	2018.9.28	2018	Norway	Innlandet, Stor-Elvdal	Aves	Galliformes	Phasianidae	Tetrao	Tetrao urogallus	Resident birds
PRJEB61088	ERR11205106	2018.10.22	2018	Norway	Trøndelag, Trondheim	Aves	Galliformes	Phasianidae	Tetrao	Tetrao urogallus	Resident birds
PRJEB61088	ERR11205107	2018.10.22	2018	Norway	Trøndelag, Trondheim	Aves	Galliformes	Phasianidae	Tetrao	Tetrao urogallus	Resident birds
PRJEB61088	ERR11205108	2018.9.3	2018	Norway	Trøndelag, Steinkjer	Aves	Galliformes	Phasianidae	Tetrao	Tetrao urogallus	Resident birds
PRJEB61088	ERR11205109	2018.9.3	2018	Norway	Trøndelag, Steinkjer	Aves	Galliformes	Phasianidae	Tetrao	Tetrao urogallus	Resident birds
PRJNA685791	SRR13307418	2016.11.23	2016	UK	Abbotsbury,Weymouth	Aves	Anseriformes	Anatidae	Cygnus	Cygnus olor	Resident birds
PRJNA685791	SRR13307419	2016.11.23	2016	UK	Abbotsbury,Weymouth	Aves	Anseriformes	Anatidae	Cygnus	Cygnus olor	Resident birds
PRJNA685791	SRR13307420	2016.11.23	2016	UK	Abbotsbury,Weymouth	Aves	Anseriformes	Anatidae	Cygnus	Cygnus olor	Resident birds
PRJNA685791	SRR13307421	2016.11.23	2016	UK	Abbotsbury,Weymouth	Aves	Anseriformes	Anatidae	Cygnus	Cygnus olor	Resident birds
PRJNA685791	SRR13307422	2016.11.23	2016	UK	Abbotsbury,Weymouth	Aves	Anseriformes	Anatidae	Cygnus	Cygnus olor	Resident birds
PRJNA685791	SRR13307423	2016.11.23	2016	UK	Abbotsbury,Weymouth	Aves	Anseriformes	Anatidae	Cygnus	Cygnus olor	Resident birds
PRJNA685791	SRR13307424	2016.11.23	2016	UK	Abbotsbury,Weymouth	Aves	Anseriformes	Anatidae	Cygnus	Cygnus olor	Resident birds
PRJNA685791	SRR13307425	2016.11.23	2016	UK	Abbotsbury,Weymouth	Aves	Anseriformes	Anatidae	Cygnus	Cygnus olor	Resident birds
PRJNA685791	SRR13307426	2016.11.23	2016	UK	Abbotsbury,Weymouth	Aves	Anseriformes	Anatidae	Cygnus	Cygnus olor	Resident birds
PRJNA685791	SRR13307427	2016.11.23	2016	UK	Abbotsbury,Weymouth	Aves	Anseriformes	Anatidae	Cygnus	Cygnus olor	Resident birds
PRJNA685791	SRR13307428	2016.11.23	2016	UK	Abbotsbury,Weymouth	Aves	Anseriformes	Anatidae	Cygnus	Cygnus olor	Resident birds
PRJNA685791	SRR13307429	2016.11.23	2016	UK	Abbotsbury,Weymouth	Aves	Anseriformes	Anatidae	Cygnus	Cygnus olor	Resident birds
PRJNA685791	SRR13307430	2016.11.23	2016	UK	Abbotsbury,Weymouth	Aves	Anseriformes	Anatidae	Cygnus	Cygnus olor	Resident birds
PRJNA685791	SRR13307431	2016.11.23	2016	UK	Abbotsbury,Weymouth	Aves	Anseriformes	Anatidae	Cygnus	Cygnus olor	Resident birds
PRJNA685791	SRR13307432	2016.11.23	2016	UK	Abbotsbury,Weymouth	Aves	Anseriformes	Anatidae	Cygnus	Cygnus olor	Resident birds
PRJNA685791	SRR13307433	2016.11.23	2016	UK	Abbotsbury,Weymouth	Aves	Anseriformes	Anatidae	Cygnus	Cygnus olor	Resident birds
PRJNA685791	SRR13307434	2016.11.23	2016	UK	Abbotsbury,Weymouth	Aves	Anseriformes	Anatidae	Cygnus	Cygnus olor	Resident birds
PRJNA685791	SRR13307435	2016.11.23	2016	UK	Abbotsbury,Weymouth	Aves	Anseriformes	Anatidae	Cygnus	Cygnus olor	Resident birds
PRJNA685791	SRR13307436	2016.11.23	2016	UK	Abbotsbury,Weymouth	Aves	Anseriformes	Anatidae	Cygnus	Cygnus olor	Resident birds
PRJNA685791	SRR13307437	2016.11.23	2016	UK	Abbotsbury,Weymouth	Aves	Anseriformes	Anatidae	Cygnus	Cygnus olor	Resident birds
PRJNA685791	SRR13307438	2016.11.23	2016	UK	Abbotsbury,Weymouth	Aves	Anseriformes	Anatidae	Cygnus	Cygnus olor	Resident birds
PRJNA685791	SRR13307439	2016.11.23	2016	UK	Abbotsbury,Weymouth	Aves	Anseriformes	Anatidae	Cygnus	Cygnus olor	Resident birds
PRJNA685791	SRR13307440	2016.11.23	2016	UK	Abbotsbury,Weymouth	Aves	Anseriformes	Anatidae	Cygnus	Cygnus olor	Resident birds
PRJNA685791	SRR13307441	2016.11.23	2016	UK	Abbotsbury,Weymouth	Aves	Anseriformes	Anatidae	Cygnus	Cygnus olor	Resident birds
PRJNA685791	SRR13307442	2016.11.23	2016	UK	Abbotsbury,Weymouth	Aves	Anseriformes	Anatidae	Cygnus	Cygnus olor	Resident birds
PRJNA685791	SRR13307443	2016.11.23	2016	UK	Abbotsbury,Weymouth	Aves	Anseriformes	Anatidae	Cygnus	Cygnus olor	Resident birds
PRJNA685791	SRR13307444	2016.11.23	2016	UK	Abbotsbury,Weymouth	Aves	Anseriformes	Anatidae	Cygnus	Cygnus olor	Resident birds
PRJNA685791	SRR13307445	2016.11.23	2016	UK	Abbotsbury,Weymouth	Aves	Anseriformes	Anatidae	Cygnus	Cygnus olor	Resident birds
PRJNA685791	SRR13307446	2016.11.23	2016	UK	Abbotsbury,Weymouth	Aves	Anseriformes	Anatidae	Cygnus	Cygnus olor	Resident birds
PRJNA685791	SRR13307447	2016.11.23	2016	UK	Abbotsbury,Weymouth	Aves	Anseriformes	Anatidae	Cygnus	Cygnus olor	Resident birds
PRJNA685791	SRR13307448	2016.11.23	2016	UK	Abbotsbury,Weymouth	Aves	Anseriformes	Anatidae	Cygnus	Cygnus olor	Resident birds
PRJNA685791	SRR13307449	2016.11.23	2016	UK	Abbotsbury,Weymouth	Aves	Anseriformes	Anatidae	Cygnus	Cygnus olor	Resident birds
PRJNA685791	SRR13307450	2016.11.23	2016	UK	Abbotsbury,Weymouth	Aves	Anseriformes	Anatidae	Cygnus	Cygnus olor	Resident birds
PRJNA685791	SRR13307451	2016.11.23	2016	UK	Abbotsbury,Weymouth	Aves	Anseriformes	Anatidae	Cygnus	Cygnus olor	Resident birds
PRJNA685791	SRR13307452	2016.11.23	2016	UK	Abbotsbury,Weymouth	Aves	Anseriformes	Anatidae	Cygnus	Cygnus olor	Resident birds
PRJNA685791	SRR13307453	2016.11.23	2016	UK	Abbotsbury,Weymouth	Aves	Anseriformes	Anatidae	Cygnus	Cygnus olor	Resident birds
PRJNA685791	SRR13307454	2016.11.23	2016	UK	Abbotsbury,Weymouth	Aves	Anseriformes	Anatidae	Cygnus	Cygnus olor	Resident birds
PRJNA685791	SRR13307455	2016.11.23	2016	UK	Abbotsbury,Weymouth	Aves	Anseriformes	Anatidae	Cygnus	Cygnus olor	Resident birds
PRJNA685791	SRR13307456	2016.11.23	2016	UK	Abbotsbury,Weymouth	Aves	Anseriformes	Anatidae	Cygnus	Cygnus olor	Resident birds
PRJNA685791	SRR13307457	2016.11.23	2016	UK	Abbotsbury,Weymouth	Aves	Anseriformes	Anatidae	Cygnus	Cygnus olor	Resident birds
PRJNA685791	SRR13307458	2016.11.23	2016	UK	Abbotsbury,Weymouth	Aves	Anseriformes	Anatidae	Cygnus	Cygnus olor	Resident birds
PRJNA685791	SRR13307459	2016.11.23	2016	UK	Abbotsbury,Weymouth	Aves	Anseriformes	Anatidae	Cygnus	Cygnus olor	Resident birds
PRJNA685791	SRR13307460	2016.11.23	2016	UK	Abbotsbury,Weymouth	Aves	Anseriformes	Anatidae	Cygnus	Cygnus olor	Resident birds
PRJNA685791	SRR13307461	2016.11.23	2016	UK	Abbotsbury,Weymouth	Aves	Anseriformes	Anatidae	Cygnus	Cygnus olor	Resident birds
PRJNA685791	SRR13307462	2016.11.23	2016	UK	Abbotsbury,Weymouth	Aves	Anseriformes	Anatidae	Cygnus	Cygnus olor	Resident birds
PRJNA685791	SRR13307463	2016.11.23	2016	UK	Abbotsbury,Weymouth	Aves	Anseriformes	Anatidae	Cygnus	Cygnus olor	Resident birds
PRJNA685791	SRR13307464	2016.11.23	2016	UK	Abbotsbury,Weymouth	Aves	Anseriformes	Anatidae	Cygnus	Cygnus olor	Resident birds
PRJNA685791	SRR13307465	2016.11.23	2016	UK	Abbotsbury,Weymouth	Aves	Anseriformes	Anatidae	Cygnus	Cygnus olor	Resident birds
PRJNA685791	SRR13307466	2016.11.23	2016	UK	Abbotsbury,Weymouth	Aves	Anseriformes	Anatidae	Cygnus	Cygnus olor	Resident birds
PRJNA685791	SRR13307467	2016.11.23	2016	UK	Abbotsbury,Weymouth	Aves	Anseriformes	Anatidae	Cygnus	Cygnus olor	Resident birds
PRJNA685791	SRR13307468	2016.11.23	2016	UK	Abbotsbury,Weymouth	Aves	Anseriformes	Anatidae	Cygnus	Cygnus olor	Resident birds
PRJNA685791	SRR13307469	2016.11.23	2016	UK	Abbotsbury,Weymouth	Aves	Anseriformes	Anatidae	Cygnus	Cygnus olor	Resident birds
PRJNA685791	SRR13307470	2016.11.23	2016	UK	Abbotsbury,Weymouth	Aves	Anseriformes	Anatidae	Cygnus	Cygnus olor	Resident birds
PRJNA685791	SRR13307471	2016.11.23	2016	UK	Abbotsbury,Weymouth	Aves	Anseriformes	Anatidae	Cygnus	Cygnus olor	Resident birds
PRJNA685791	SRR13307472	2016.11.23	2016	UK	Abbotsbury,Weymouth	Aves	Anseriformes	Anatidae	Cygnus	Cygnus olor	Resident birds
PRJNA685791	SRR13307473	2016.11.23	2016	UK	Abbotsbury,Weymouth	Aves	Anseriformes	Anatidae	Cygnus	Cygnus olor	Resident birds
PRJNA685791	SRR13307474	2016.11.23	2016	UK	Abbotsbury,Weymouth	Aves	Anseriformes	Anatidae	Cygnus	Cygnus olor	Resident birds
PRJNA685791	SRR13307475	2016.11.23	2016	UK	Abbotsbury,Weymouth	Aves	Anseriformes	Anatidae	Cygnus	Cygnus olor	Resident birds
PRJNA685791	SRR13307476	2016.11.23	2016	UK	Abbotsbury,Weymouth	Aves	Anseriformes	Anatidae	Cygnus	Cygnus olor	Resident birds
PRJNA685791	SRR13307477	2016.11.23	2016	UK	Abbotsbury,Weymouth	Aves	Anseriformes	Anatidae	Cygnus	Cygnus olor	Resident birds
PRJNA685791	SRR13307478	2016.11.23	2016	UK	Abbotsbury,Weymouth	Aves	Anseriformes	Anatidae	Cygnus	Cygnus olor	Resident birds
PRJNA685791	SRR13307479	2016.11.23	2016	UK	Abbotsbury,Weymouth	Aves	Anseriformes	Anatidae	Cygnus	Cygnus olor	Resident birds
PRJNA685791	SRR13307480	2016.11.23	2016	UK	Abbotsbury,Weymouth	Aves	Anseriformes	Anatidae	Cygnus	Cygnus olor	Resident birds
PRJNA685791	SRR13307481	2016.11.23	2016	UK	Abbotsbury,Weymouth	Aves	Anseriformes	Anatidae	Cygnus	Cygnus olor	Resident birds
PRJNA685791	SRR13307482	2016.11.23	2016	UK	Abbotsbury,Weymouth	Aves	Anseriformes	Anatidae	Cygnus	Cygnus olor	Resident birds
PRJNA685791	SRR13307483	2016.11.23	2016	UK	Abbotsbury,Weymouth	Aves	Anseriformes	Anatidae	Cygnus	Cygnus olor	Resident birds
PRJNA685791	SRR13307484	2016.11.23	2016	UK	Abbotsbury,Weymouth	Aves	Anseriformes	Anatidae	Cygnus	Cygnus olor	Resident birds
PRJNA685791	SRR13307485	2016.11.23	2016	UK	Abbotsbury,Weymouth	Aves	Anseriformes	Anatidae	Cygnus	Cygnus olor	Resident birds
PRJNA685791	SRR13307486	2016.11.23	2016	UK	Abbotsbury,Weymouth	Aves	Anseriformes	Anatidae	Cygnus	Cygnus olor	Resident birds
PRJNA685791	SRR13307487	2016.11.23	2016	UK	Abbotsbury,Weymouth	Aves	Anseriformes	Anatidae	Cygnus	Cygnus olor	Resident birds
PRJNA685791	SRR13307488	2016.11.23	2016	UK	Abbotsbury,Weymouth	Aves	Anseriformes	Anatidae	Cygnus	Cygnus olor	Resident birds
PRJNA685791	SRR13307489	2016.11.23	2016	UK	Abbotsbury,Weymouth	Aves	Anseriformes	Anatidae	Cygnus	Cygnus olor	Resident birds
PRJNA685791	SRR13307490	2016.11.23	2016	UK	Abbotsbury,Weymouth	Aves	Anseriformes	Anatidae	Cygnus	Cygnus olor	Resident birds
PRJNA685791	SRR13307491	2016.11.23	2016	UK	Abbotsbury,Weymouth	Aves	Anseriformes	Anatidae	Cygnus	Cygnus olor	Resident birds
PRJNA685791	SRR13307492	2016.11.23	2016	UK	Abbotsbury,Weymouth	Aves	Anseriformes	Anatidae	Cygnus	Cygnus olor	Resident birds
PRJNA685791	SRR13307493	2016.11.23	2016	UK	Abbotsbury,Weymouth	Aves	Anseriformes	Anatidae	Cygnus	Cygnus olor	Resident birds
PRJNA685791	SRR13307494	2016.11.23	2016	UK	Abbotsbury,Weymouth	Aves	Anseriformes	Anatidae	Cygnus	Cygnus olor	Resident birds
PRJNA685791	SRR13307495	2016.11.23	2016	UK	Abbotsbury,Weymouth	Aves	Anseriformes	Anatidae	Cygnus	Cygnus olor	Resident birds
PRJNA685791	SRR13307496	2016.11.23	2016	UK	Abbotsbury,Weymouth	Aves	Anseriformes	Anatidae	Cygnus	Cygnus olor	Resident birds
PRJNA685791	SRR13307497	2016.11.23	2016	UK	Abbotsbury,Weymouth	Aves	Anseriformes	Anatidae	Cygnus	Cygnus olor	Resident birds
PRJNA685791	SRR13307498	2016.11.23	2016	UK	Abbotsbury,Weymouth	Aves	Anseriformes	Anatidae	Cygnus	Cygnus olor	Resident birds
PRJNA685791	SRR13307499	2016.11.23	2016	UK	Abbotsbury,Weymouth	Aves	Anseriformes	Anatidae	Cygnus	Cygnus olor	Resident birds
PRJNA685791	SRR13307500	2016.11.23	2016	UK	Abbotsbury,Weymouth	Aves	Anseriformes	Anatidae	Cygnus	Cygnus olor	Resident birds
PRJNA685791	SRR13307501	2016.11.23	2016	UK	Abbotsbury,Weymouth	Aves	Anseriformes	Anatidae	Cygnus	Cygnus olor	Resident birds
PRJNA685791	SRR13307502	2016.11.23	2016	UK	Abbotsbury,Weymouth	Aves	Anseriformes	Anatidae	Cygnus	Cygnus olor	Resident birds
PRJNA685791	SRR13307503	2016.11.23	2016	UK	Abbotsbury,Weymouth	Aves	Anseriformes	Anatidae	Cygnus	Cygnus olor	Resident birds
PRJNA685791	SRR13307504	2016.11.23	2016	UK	Abbotsbury,Weymouth	Aves	Anseriformes	Anatidae	Cygnus	Cygnus olor	Resident birds
PRJNA685791	SRR13307505	2016.11.23	2016	UK	Abbotsbury,Weymouth	Aves	Anseriformes	Anatidae	Cygnus	Cygnus olor	Resident birds
PRJNA685791	SRR13307506	2016.11.23	2016	UK	Abbotsbury,Weymouth	Aves	Anseriformes	Anatidae	Cygnus	Cygnus olor	Resident birds
PRJNA685791	SRR13307507	2016.11.23	2016	UK	Abbotsbury,Weymouth	Aves	Anseriformes	Anatidae	Cygnus	Cygnus olor	Resident birds
PRJNA685791	SRR13307508	2016.11.23	2016	UK	Abbotsbury,Weymouth	Aves	Anseriformes	Anatidae	Cygnus	Cygnus olor	Resident birds
PRJNA685791	SRR13307509	2016.11.23	2016	UK	Abbotsbury,Weymouth	Aves	Anseriformes	Anatidae	Cygnus	Cygnus olor	Resident birds
PRJNA685791	SRR13307510	2016.11.23	2016	UK	Abbotsbury,Weymouth	Aves	Anseriformes	Anatidae	Cygnus	Cygnus olor	Resident birds
PRJNA685791	SRR13307511	2016.11.23	2016	UK	Abbotsbury,Weymouth	Aves	Anseriformes	Anatidae	Cygnus	Cygnus olor	Resident birds
PRJNA685791	SRR13307512	2016.11.23	2016	UK	Abbotsbury,Weymouth	Aves	Anseriformes	Anatidae	Cygnus	Cygnus olor	Resident birds
PRJNA685791	SRR13307513	2016.11.23	2016	UK	Abbotsbury,Weymouth	Aves	Anseriformes	Anatidae	Cygnus	Cygnus olor	Resident birds
PRJNA685791	SRR13307514	2016.11.23	2016	UK	Abbotsbury,Weymouth	Aves	Anseriformes	Anatidae	Cygnus	Cygnus olor	Resident birds
PRJNA685791	SRR13307515	2016.11.23	2016	UK	Abbotsbury,Weymouth	Aves	Anseriformes	Anatidae	Cygnus	Cygnus olor	Resident birds
PRJNA685791	SRR13307516	2016.11.23	2016	UK	Abbotsbury,Weymouth	Aves	Anseriformes	Anatidae	Cygnus	Cygnus olor	Resident birds
PRJNA685791	SRR13307517	2016.11.23	2016	UK	Abbotsbury,Weymouth	Aves	Anseriformes	Anatidae	Cygnus	Cygnus olor	Resident birds
PRJNA685791	SRR13307518	2016.11.23	2016	UK	Abbotsbury,Weymouth	Aves	Anseriformes	Anatidae	Cygnus	Cygnus olor	Resident birds
PRJNA685791	SRR13307519	2016.11.23	2016	UK	Abbotsbury,Weymouth	Aves	Anseriformes	Anatidae	Cygnus	Cygnus olor	Resident birds
PRJNA685791	SRR13307520	2016.11.23	2016	UK	Abbotsbury,Weymouth	Aves	Anseriformes	Anatidae	Cygnus	Cygnus olor	Resident birds
PRJNA685791	SRR13307521	2016.11.23	2016	UK	Abbotsbury,Weymouth	Aves	Anseriformes	Anatidae	Cygnus	Cygnus olor	Resident birds
PRJNA685791	SRR13307522	2016.11.23	2016	UK	Abbotsbury,Weymouth	Aves	Anseriformes	Anatidae	Cygnus	Cygnus olor	Resident birds
PRJNA685791	SRR13307523	2016.11.23	2016	UK	Abbotsbury,Weymouth	Aves	Anseriformes	Anatidae	Cygnus	Cygnus olor	Resident birds
PRJNA685791	SRR13307524	2016.11.23	2016	UK	Abbotsbury,Weymouth	Aves	Anseriformes	Anatidae	Cygnus	Cygnus olor	Resident birds
PRJNA685791	SRR13307525	2016.11.23	2016	UK	Abbotsbury,Weymouth	Aves	Anseriformes	Anatidae	Cygnus	Cygnus olor	Resident birds
PRJNA685791	SRR13307526	2016.11.23	2016	UK	Abbotsbury,Weymouth	Aves	Anseriformes	Anatidae	Cygnus	Cygnus olor	Resident birds
PRJNA685791	SRR13307527	2016.11.23	2016	UK	Abbotsbury,Weymouth	Aves	Anseriformes	Anatidae	Cygnus	Cygnus olor	Resident birds
PRJNA685791	SRR13307528	2016.11.23	2016	UK	Abbotsbury,Weymouth	Aves	Anseriformes	Anatidae	Cygnus	Cygnus olor	Resident birds
PRJNA685791	SRR13307529	2016.11.23	2016	UK	Abbotsbury,Weymouth	Aves	Anseriformes	Anatidae	Cygnus	Cygnus olor	Resident birds
PRJNA685791	SRR13307530	2016.11.23	2016	UK	Abbotsbury,Weymouth	Aves	Anseriformes	Anatidae	Cygnus	Cygnus olor	Resident birds
PRJNA685791	SRR13307531	2016.11.23	2016	UK	Abbotsbury,Weymouth	Aves	Anseriformes	Anatidae	Cygnus	Cygnus olor	Resident birds
PRJNA685791	SRR13307532	2016.11.23	2016	UK	Abbotsbury,Weymouth	Aves	Anseriformes	Anatidae	Cygnus	Cygnus olor	Resident birds
PRJNA685791	SRR13307533	2016.11.23	2016	UK	Abbotsbury,Weymouth	Aves	Anseriformes	Anatidae	Cygnus	Cygnus olor	Resident birds
PRJNA685791	SRR13307534	2016.11.23	2016	UK	Abbotsbury,Weymouth	Aves	Anseriformes	Anatidae	Cygnus	Cygnus olor	Resident birds
PRJNA685791	SRR13307535	2016.11.23	2016	UK	Abbotsbury,Weymouth	Aves	Anseriformes	Anatidae	Cygnus	Cygnus olor	Resident birds
PRJNA685791	SRR13307536	2016.11.23	2016	UK	Abbotsbury,Weymouth	Aves	Anseriformes	Anatidae	Cygnus	Cygnus olor	Resident birds
PRJNA685791	SRR13307537	2016.11.23	2016	UK	Abbotsbury,Weymouth	Aves	Anseriformes	Anatidae	Cygnus	Cygnus olor	Resident birds
PRJNA685791	SRR13307538	2016.11.23	2016	UK	Abbotsbury,Weymouth	Aves	Anseriformes	Anatidae	Cygnus	Cygnus olor	Resident birds
PRJNA685791	SRR13307539	2016.11.23	2016	UK	Abbotsbury,Weymouth	Aves	Anseriformes	Anatidae	Cygnus	Cygnus olor	Resident birds
PRJNA685791	SRR13307540	2016.11.23	2016	UK	Abbotsbury,Weymouth	Aves	Anseriformes	Anatidae	Cygnus	Cygnus olor	Resident birds
PRJNA685791	SRR13307541	2016.11.23	2016	UK	Abbotsbury,Weymouth	Aves	Anseriformes	Anatidae	Cygnus	Cygnus olor	Resident birds
PRJNA685791	SRR13307542	2016.11.23	2016	UK	Abbotsbury,Weymouth	Aves	Anseriformes	Anatidae	Cygnus	Cygnus olor	Resident birds
PRJNA685791	SRR13307543	2016.11.23	2016	UK	Abbotsbury,Weymouth	Aves	Anseriformes	Anatidae	Cygnus	Cygnus olor	Resident birds
PRJNA685791	SRR13307544	2016.11.23	2016	UK	Abbotsbury,Weymouth	Aves	Anseriformes	Anatidae	Cygnus	Cygnus olor	Resident birds
PRJNA685791	SRR13307545	2016.11.23	2016	UK	Abbotsbury,Weymouth	Aves	Anseriformes	Anatidae	Cygnus	Cygnus olor	Resident birds
PRJNA685791	SRR13307546	2016.11.23	2016	UK	Abbotsbury,Weymouth	Aves	Anseriformes	Anatidae	Cygnus	Cygnus olor	Resident birds
PRJNA685791	SRR13307547	2016.11.23	2016	UK	Abbotsbury,Weymouth	Aves	Anseriformes	Anatidae	Cygnus	Cygnus olor	Resident birds
PRJNA685791	SRR13307548	2016.11.23	2016	UK	Abbotsbury,Weymouth	Aves	Anseriformes	Anatidae	Cygnus	Cygnus olor	Resident birds
PRJNA685791	SRR13307549	2016.11.23	2016	UK	Abbotsbury,Weymouth	Aves	Anseriformes	Anatidae	Cygnus	Cygnus olor	Resident birds
PRJNA685791	SRR13307550	2016.11.23	2016	UK	Abbotsbury,Weymouth	Aves	Anseriformes	Anatidae	Cygnus	Cygnus olor	Resident birds
PRJNA685791	SRR13307551	2016.11.23	2016	UK	Abbotsbury,Weymouth	Aves	Anseriformes	Anatidae	Cygnus	Cygnus olor	Resident birds
PRJNA685791	SRR13307552	2016.11.23	2016	UK	Abbotsbury,Weymouth	Aves	Anseriformes	Anatidae	Cygnus	Cygnus olor	Resident birds
PRJNA685791	SRR13307553	2016.11.23	2016	UK	Abbotsbury,Weymouth	Aves	Anseriformes	Anatidae	Cygnus	Cygnus olor	Resident birds
PRJNA685791	SRR13307554	2016.11.23	2016	UK	Abbotsbury,Weymouth	Aves	Anseriformes	Anatidae	Cygnus	Cygnus olor	Resident birds
PRJNA685791	SRR13307555	2016.11.23	2016	UK	Abbotsbury,Weymouth	Aves	Anseriformes	Anatidae	Cygnus	Cygnus olor	Resident birds
PRJNA685791	SRR13307556	2016.11.23	2016	UK	Abbotsbury,Weymouth	Aves	Anseriformes	Anatidae	Cygnus	Cygnus olor	Resident birds
PRJNA685791	SRR13307557	2016.11.23	2016	UK	Abbotsbury,Weymouth	Aves	Anseriformes	Anatidae	Cygnus	Cygnus olor	Resident birds
PRJNA685791	SRR13307558	2016.11.23	2016	UK	Abbotsbury,Weymouth	Aves	Anseriformes	Anatidae	Cygnus	Cygnus olor	Resident birds
PRJNA685791	SRR13307559	2016.11.23	2016	UK	Abbotsbury,Weymouth	Aves	Anseriformes	Anatidae	Cygnus	Cygnus olor	Resident birds
PRJNA685791	SRR13307560	2016.11.23	2016	UK	Abbotsbury,Weymouth	Aves	Anseriformes	Anatidae	Cygnus	Cygnus olor	Resident birds
PRJNA685791	SRR13307561	2016.11.23	2016	UK	Abbotsbury,Weymouth	Aves	Anseriformes	Anatidae	Cygnus	Cygnus olor	Resident birds
PRJNA685791	SRR13307562	2016.11.23	2016	UK	Abbotsbury,Weymouth	Aves	Anseriformes	Anatidae	Cygnus	Cygnus olor	Resident birds
PRJNA685791	SRR13307563	2016.11.23	2016	UK	Abbotsbury,Weymouth	Aves	Anseriformes	Anatidae	Cygnus	Cygnus olor	Resident birds
PRJNA685791	SRR13307564	2016.11.23	2016	UK	Abbotsbury,Weymouth	Aves	Anseriformes	Anatidae	Cygnus	Cygnus olor	Resident birds
PRJNA685791	SRR13307565	2016.11.23	2016	UK	Abbotsbury,Weymouth	Aves	Anseriformes	Anatidae	Cygnus	Cygnus olor	Resident birds
PRJNA685791	SRR13307566	2016.11.23	2016	UK	Abbotsbury,Weymouth	Aves	Anseriformes	Anatidae	Cygnus	Cygnus olor	Resident birds
PRJNA685791	SRR13307567	2016.11.23	2016	UK	Abbotsbury,Weymouth	Aves	Anseriformes	Anatidae	Cygnus	Cygnus olor	Resident birds
PRJNA685791	SRR13307568	2016.11.23	2016	UK	Abbotsbury,Weymouth	Aves	Anseriformes	Anatidae	Cygnus	Cygnus olor	Resident birds
PRJNA685791	SRR13307569	2016.11.23	2016	UK	Abbotsbury,Weymouth	Aves	Anseriformes	Anatidae	Cygnus	Cygnus olor	Resident birds
PRJNA685791	SRR13307570	2016.11.23	2016	UK	Abbotsbury,Weymouth	Aves	Anseriformes	Anatidae	Cygnus	Cygnus olor	Resident birds
PRJNA685791	SRR13307571	2016.11.23	2016	UK	Abbotsbury,Weymouth	Aves	Anseriformes	Anatidae	Cygnus	Cygnus olor	Resident birds
PRJNA685791	SRR13307572	2016.11.23	2016	UK	Abbotsbury,Weymouth	Aves	Anseriformes	Anatidae	Cygnus	Cygnus olor	Resident birds
PRJNA685791	SRR13307573	2016.11.23	2016	UK	Abbotsbury,Weymouth	Aves	Anseriformes	Anatidae	Cygnus	Cygnus olor	Resident birds
PRJNA685791	SRR13307574	2016.11.23	2016	UK	Abbotsbury,Weymouth	Aves	Anseriformes	Anatidae	Cygnus	Cygnus olor	Resident birds
PRJNA685791	SRR13307575	2016.11.23	2016	UK	Abbotsbury,Weymouth	Aves	Anseriformes	Anatidae	Cygnus	Cygnus olor	Resident birds
PRJNA685791	SRR13307576	2016.11.23	2016	UK	Abbotsbury,Weymouth	Aves	Anseriformes	Anatidae	Cygnus	Cygnus olor	Resident birds
PRJNA685791	SRR13307577	2016.11.23	2016	UK	Abbotsbury,Weymouth	Aves	Anseriformes	Anatidae	Cygnus	Cygnus olor	Resident birds
PRJNA685791	SRR13307578	2016.11.23	2016	UK	Abbotsbury,Weymouth	Aves	Anseriformes	Anatidae	Cygnus	Cygnus olor	Resident birds
PRJNA685791	SRR13307579	2016.11.23	2016	UK	Abbotsbury,Weymouth	Aves	Anseriformes	Anatidae	Cygnus	Cygnus olor	Resident birds
PRJNA685791	SRR13307580	2016.11.23	2016	UK	Abbotsbury,Weymouth	Aves	Anseriformes	Anatidae	Cygnus	Cygnus olor	Resident birds
PRJNA685791	SRR13307581	2016.11.23	2016	UK	Abbotsbury,Weymouth	Aves	Anseriformes	Anatidae	Cygnus	Cygnus olor	Resident birds
PRJNA685791	SRR13307582	2016.11.23	2016	UK	Abbotsbury,Weymouth	Aves	Anseriformes	Anatidae	Cygnus	Cygnus olor	Resident birds
PRJNA685791	SRR13307583	2016.11.23	2016	UK	Abbotsbury,Weymouth	Aves	Anseriformes	Anatidae	Cygnus	Cygnus olor	Resident birds
PRJNA685791	SRR13307584	2016.11.23	2016	UK	Abbotsbury,Weymouth	Aves	Anseriformes	Anatidae	Cygnus	Cygnus olor	Resident birds
PRJNA685791	SRR13307585	2016.11.23	2016	UK	Abbotsbury,Weymouth	Aves	Anseriformes	Anatidae	Cygnus	Cygnus olor	Resident birds
PRJNA685791	SRR13307586	2016.11.23	2016	UK	Abbotsbury,Weymouth	Aves	Anseriformes	Anatidae	Cygnus	Cygnus olor	Resident birds
PRJNA685791	SRR13307587	2016.11.23	2016	UK	Abbotsbury,Weymouth	Aves	Anseriformes	Anatidae	Cygnus	Cygnus olor	Resident birds
PRJNA685791	SRR13307588	2016.11.23	2016	UK	Abbotsbury,Weymouth	Aves	Anseriformes	Anatidae	Cygnus	Cygnus olor	Resident birds
PRJNA685791	SRR13307589	2016.11.23	2016	UK	Abbotsbury,Weymouth	Aves	Anseriformes	Anatidae	Cygnus	Cygnus olor	Resident birds
PRJNA685791	SRR13307590	2016.11.23	2016	UK	Abbotsbury,Weymouth	Aves	Anseriformes	Anatidae	Cygnus	Cygnus olor	Resident birds
PRJNA685791	SRR13307591	2016.11.23	2016	UK	Abbotsbury,Weymouth	Aves	Anseriformes	Anatidae	Cygnus	Cygnus olor	Resident birds
PRJNA685791	SRR13307592	2016.11.23	2016	UK	Abbotsbury,Weymouth	Aves	Anseriformes	Anatidae	Cygnus	Cygnus olor	Resident birds
PRJNA685791	SRR13307593	2016.11.23	2016	UK	Abbotsbury,Weymouth	Aves	Anseriformes	Anatidae	Cygnus	Cygnus olor	Resident birds
PRJNA685791	SRR13307594	2016.11.23	2016	UK	Abbotsbury,Weymouth	Aves	Anseriformes	Anatidae	Cygnus	Cygnus olor	Resident birds
PRJNA685791	SRR13307595	2016.11.23	2016	UK	Abbotsbury,Weymouth	Aves	Anseriformes	Anatidae	Cygnus	Cygnus olor	Resident birds
PRJNA685791	SRR13307596	2016.11.23	2016	UK	Abbotsbury,Weymouth	Aves	Anseriformes	Anatidae	Cygnus	Cygnus olor	Resident birds
PRJNA685791	SRR13307597	2016.11.23	2016	UK	Abbotsbury,Weymouth	Aves	Anseriformes	Anatidae	Cygnus	Cygnus olor	Resident birds
PRJNA685791	SRR13307598	2016.11.23	2016	UK	Abbotsbury,Weymouth	Aves	Anseriformes	Anatidae	Cygnus	Cygnus olor	Resident birds
PRJNA685791	SRR13307599	2016.11.23	2016	UK	Abbotsbury,Weymouth	Aves	Anseriformes	Anatidae	Cygnus	Cygnus olor	Resident birds
PRJNA685791	SRR13307600	2016.11.23	2016	UK	Abbotsbury,Weymouth	Aves	Anseriformes	Anatidae	Cygnus	Cygnus olor	Resident birds
PRJNA685791	SRR13307601	2016.11.23	2016	UK	Abbotsbury,Weymouth	Aves	Anseriformes	Anatidae	Cygnus	Cygnus olor	Resident birds
PRJNA685791	SRR13307602	2016.11.23	2016	UK	Abbotsbury,Weymouth	Aves	Anseriformes	Anatidae	Cygnus	Cygnus olor	Resident birds
PRJNA685791	SRR13307603	2016.11.23	2016	UK	Abbotsbury,Weymouth	Aves	Anseriformes	Anatidae	Cygnus	Cygnus olor	Resident birds
PRJNA685791	SRR13307604	2016.11.23	2016	UK	Abbotsbury,Weymouth	Aves	Anseriformes	Anatidae	Cygnus	Cygnus olor	Resident birds
PRJNA685791	SRR13307605	2016.11.23	2016	UK	Abbotsbury,Weymouth	Aves	Anseriformes	Anatidae	Cygnus	Cygnus olor	Resident birds
PRJNA685791	SRR13307606	2016.11.23	2016	UK	Abbotsbury,Weymouth	Aves	Anseriformes	Anatidae	Cygnus	Cygnus olor	Resident birds
PRJNA685791	SRR13307607	2016.11.23	2016	UK	Abbotsbury,Weymouth	Aves	Anseriformes	Anatidae	Cygnus	Cygnus olor	Resident birds
PRJNA685791	SRR13307608	2016.11.23	2016	UK	Abbotsbury,Weymouth	Aves	Anseriformes	Anatidae	Cygnus	Cygnus olor	Resident birds
PRJNA685791	SRR13307609	2016.11.23	2016	UK	Abbotsbury,Weymouth	Aves	Anseriformes	Anatidae	Cygnus	Cygnus olor	Resident birds
PRJNA685791	SRR13307610	2016.11.23	2016	UK	Abbotsbury,Weymouth	Aves	Anseriformes	Anatidae	Cygnus	Cygnus olor	Resident birds
PRJNA685791	SRR13307611	2016.11.23	2016	UK	Abbotsbury,Weymouth	Aves	Anseriformes	Anatidae	Cygnus	Cygnus olor	Resident birds
PRJNA685791	SRR13307612	2016.11.23	2016	UK	Abbotsbury,Weymouth	Aves	Anseriformes	Anatidae	Cygnus	Cygnus olor	Resident birds
PRJNA685791	SRR13307613	2016.11.23	2016	UK	Abbotsbury,Weymouth	Aves	Anseriformes	Anatidae	Cygnus	Cygnus olor	Resident birds
PRJNA685791	SRR13307614	2016.11.23	2016	UK	Abbotsbury,Weymouth	Aves	Anseriformes	Anatidae	Cygnus	Cygnus olor	Resident birds
PRJNA685791	SRR13307615	2016.11.23	2016	UK	Abbotsbury,Weymouth	Aves	Anseriformes	Anatidae	Cygnus	Cygnus olor	Resident birds
PRJNA685791	SRR13307616	2016.11.23	2016	UK	Abbotsbury,Weymouth	Aves	Anseriformes	Anatidae	Cygnus	Cygnus olor	Resident birds
PRJNA685791	SRR13307617	2016.11.23	2016	UK	Abbotsbury,Weymouth	Aves	Anseriformes	Anatidae	Cygnus	Cygnus olor	Resident birds
PRJNA685791	SRR13307618	2016.11.23	2016	UK	Abbotsbury,Weymouth	Aves	Anseriformes	Anatidae	Cygnus	Cygnus olor	Resident birds
PRJNA685791	SRR13307619	2016.11.23	2016	UK	Abbotsbury,Weymouth	Aves	Anseriformes	Anatidae	Cygnus	Cygnus olor	Resident birds
PRJNA685791	SRR13307620	2016.11.23	2016	UK	Abbotsbury,Weymouth	Aves	Anseriformes	Anatidae	Cygnus	Cygnus olor	Resident birds
PRJNA685791	SRR13307621	2016.11.23	2016	UK	Abbotsbury,Weymouth	Aves	Anseriformes	Anatidae	Cygnus	Cygnus olor	Resident birds
PRJNA685791	SRR13307622	2016.11.23	2016	UK	Abbotsbury,Weymouth	Aves	Anseriformes	Anatidae	Cygnus	Cygnus olor	Resident birds
PRJNA685791	SRR13307623	2016.11.23	2016	UK	Abbotsbury,Weymouth	Aves	Anseriformes	Anatidae	Cygnus	Cygnus olor	Resident birds
PRJNA685791	SRR26091304	2016.11.23	2016	UK	Abbotsbury,Weymouth	Aves	Anseriformes	Anatidae	Cygnus	Cygnus olor	Resident birds
PRJNA685791	SRR26091305	2016.11.23	2016	UK	Abbotsbury,Weymouth	Aves	Anseriformes	Anatidae	Cygnus	Cygnus olor	Resident birds
PRJNA685791	SRR26091306	2016.11.23	2016	UK	Abbotsbury,Weymouth	Aves	Anseriformes	Anatidae	Cygnus	Cygnus olor	Resident birds
PRJNA685791	SRR26091307	2016.11.23	2016	UK	Abbotsbury,Weymouth	Aves	Anseriformes	Anatidae	Cygnus	Cygnus olor	Resident birds
PRJNA685791	SRR26091308	2016.11.23	2016	UK	Abbotsbury,Weymouth	Aves	Anseriformes	Anatidae	Cygnus	Cygnus olor	Resident birds
PRJNA685791	SRR26091309	2016.11.23	2016	UK	Abbotsbury,Weymouth	Aves	Anseriformes	Anatidae	Cygnus	Cygnus olor	Resident birds
PRJNA685791	SRR26091310	2016.11.23	2016	UK	Abbotsbury,Weymouth	Aves	Anseriformes	Anatidae	Cygnus	Cygnus olor	Resident birds
PRJNA685791	SRR26091311	2016.11.23	2016	UK	Abbotsbury,Weymouth	Aves	Anseriformes	Anatidae	Cygnus	Cygnus olor	Resident birds

## Sheet: ST2
Supplementary Table 2: Information on 1,337 genes involved in Bile acid transformation pathways.
Gene	Genome	KO	Taxonomy
AH02.bin.11_k141_514176_1	AH02.bin.11	K01442	d__Bacteria;p__Bacillota;c__Bacilli;o__Lactobacillales;f__Lactobacillaceae;g__Ligilactobacillus;s__
AH02.bin.8_k141_801142_5	AH02.bin.8	K07007	d__Bacteria;p__Bacillota;c__Bacilli;o__Bacillales;f__DSM-1321;g__Peribacillus;s__
AH03.bin.10_k141_295600_5	AH03.bin.10	K22606	d__Bacteria;p__Bacillota;c__Bacilli;o__Bacillales;f__Planococcaceae;g__Lysinibacillus;s__
AH03.bin.10_k141_718882_2	AH03.bin.10	K22606	d__Bacteria;p__Bacillota;c__Bacilli;o__Bacillales;f__Planococcaceae;g__Lysinibacillus;s__
AH03.bin.10_k141_463299_3	AH03.bin.10	K07007	d__Bacteria;p__Bacillota;c__Bacilli;o__Bacillales;f__Planococcaceae;g__Lysinibacillus;s__
AH03.bin.10_k141_577018_7	AH03.bin.10	K01442	d__Bacteria;p__Bacillota;c__Bacilli;o__Bacillales;f__Planococcaceae;g__Lysinibacillus;s__
AH03.bin.20_k141_510678_10	AH03.bin.20	K07007	d__Bacteria;p__Pseudomonadota;c__Gammaproteobacteria;o__Pseudomonadales;f__Pseudomonadaceae;g__Pseudomonas_E;s__Pseudomonas_E lactis
AH04.bin.11_k141_88198_2	AH04.bin.11	K01442	d__Bacteria;p__Bacillota;c__Bacilli;o__Lactobacillales;f__Lactobacillaceae;g__Ligilactobacillus;s__
AH04.bin.11_k141_155918_1	AH04.bin.11	K01442	d__Bacteria;p__Bacillota;c__Bacilli;o__Lactobacillales;f__Lactobacillaceae;g__Ligilactobacillus;s__
AH04.bin.11_k141_106818_1	AH04.bin.11	K01442	d__Bacteria;p__Bacillota;c__Bacilli;o__Lactobacillales;f__Lactobacillaceae;g__Ligilactobacillus;s__
AH07.bin.21_k141_600376_2	AH07.bin.21	K01442	d__Bacteria;p__Bacillota_A;c__Clostridia;o__Clostridiales;f__Clostridiaceae;g__Clostridium;s__
AH07.bin.21_k141_159289_2	AH07.bin.21	K07007	d__Bacteria;p__Bacillota_A;c__Clostridia;o__Clostridiales;f__Clostridiaceae;g__Clostridium;s__
AH07.bin.21_k141_35207_2	AH07.bin.21	K07007	d__Bacteria;p__Bacillota_A;c__Clostridia;o__Clostridiales;f__Clostridiaceae;g__Clostridium;s__
AH07.bin.21_k141_478989_4	AH07.bin.21	K23231	d__Bacteria;p__Bacillota_A;c__Clostridia;o__Clostridiales;f__Clostridiaceae;g__Clostridium;s__
AH07.bin.21_k141_763587_2	AH07.bin.21	K22605	d__Bacteria;p__Bacillota_A;c__Clostridia;o__Clostridiales;f__Clostridiaceae;g__Clostridium;s__
AH07.bin.21_k141_563514_5	AH07.bin.21	K07007	d__Bacteria;p__Bacillota_A;c__Clostridia;o__Clostridiales;f__Clostridiaceae;g__Clostridium;s__
AH07.bin.22_k141_418389_14	AH07.bin.22	K07007	d__Bacteria;p__Bacillota;c__Bacilli;o__Lactobacillales;f__Enterococcaceae;g__Enterococcus_D;s__Enterococcus_D casseliflavus
AH09.bin.28_k141_426810_9	AH09.bin.28	K07007	d__Bacteria;p__Bacillota;c__Bacilli;o__Bacillales;f__Bacillaceae;g__Bacillus;s__Bacillus altitudinis
AH09.bin.9_k141_93010_24	AH09.bin.9	K01442	d__Bacteria;p__Bacillota;c__Bacilli;o__Lactobacillales;f__Lactobacillaceae;g__Ligilactobacillus;s__
AH09.bin.9_k141_268740_10	AH09.bin.9	K01442	d__Bacteria;p__Bacillota;c__Bacilli;o__Lactobacillales;f__Lactobacillaceae;g__Ligilactobacillus;s__
AH10.bin.19_k141_664439_19	AH10.bin.19	K01442	d__Bacteria;p__Bacillota_A;c__Clostridia;o__Lachnospirales;f__Lachnospiraceae;g__Blautia;s__
AH10.bin.19_k141_101429_22	AH10.bin.19	K07007	d__Bacteria;p__Bacillota_A;c__Clostridia;o__Lachnospirales;f__Lachnospiraceae;g__Blautia;s__
AH10.bin.19_k141_379620_66	AH10.bin.19	K07007	d__Bacteria;p__Bacillota_A;c__Clostridia;o__Lachnospirales;f__Lachnospiraceae;g__Blautia;s__
AH10.bin.28_k141_491775_4	AH10.bin.28	K07007	d__Bacteria;p__Bacillota_A;c__Clostridia;o__Lachnospirales;f__Lachnospiraceae;g__Mediterraneibacter;s__
AH10.bin.28_k141_259113_5	AH10.bin.28	K01442	d__Bacteria;p__Bacillota_A;c__Clostridia;o__Lachnospirales;f__Lachnospiraceae;g__Mediterraneibacter;s__
AH10.bin.28_k141_89257_2	AH10.bin.28	K07007	d__Bacteria;p__Bacillota_A;c__Clostridia;o__Lachnospirales;f__Lachnospiraceae;g__Mediterraneibacter;s__
AH10.bin.61_k141_215839_2	AH10.bin.61	K07007	d__Bacteria;p__Bacillota_A;c__Clostridia;o__Lachnospirales;f__Lachnospiraceae;g__Anaerobutyricum;s__
AH10.bin.61_k141_173439_1	AH10.bin.61	K07007	d__Bacteria;p__Bacillota_A;c__Clostridia;o__Lachnospirales;f__Lachnospiraceae;g__Anaerobutyricum;s__
AH10.bin.61_k141_603892_25	AH10.bin.61	K07007	d__Bacteria;p__Bacillota_A;c__Clostridia;o__Lachnospirales;f__Lachnospiraceae;g__Anaerobutyricum;s__
AH10.bin.64_k141_67794_3	AH10.bin.64	K00076	d__Bacteria;p__Campylobacterota;c__Campylobacteria;o__Campylobacterales;f__Helicobacteraceae;g__Helicobacter_F;s__Helicobacter_F sp002287135
AH10.bin.71_k141_218312_14	AH10.bin.71	K01442	d__Bacteria;p__Actinomycetota;c__Coriobacteriia;o__Coriobacteriales;f__Eggerthellaceae;g__Aphodovivens;s__
AH11.bin.20_k141_147177_122	AH11.bin.20	K01442	d__Bacteria;p__Bacillota;c__Bacilli;o__Lactobacillales;f__Streptococcaceae;g__Streptococcus;s__Streptococcus gallolyticus
AH11.bin.2_k141_155671_17	AH11.bin.2	K07007	d__Bacteria;p__Bacillota_C;c__Negativicutes;o__Veillonellales;f__Megasphaeraceae;g__Megasphaera;s__
AH11.bin.4_k141_79791_23	AH11.bin.4	K01442	d__Bacteria;p__Bacteroidota;c__Bacteroidia;o__Bacteroidales;f__Bacteroidaceae;g__Prevotella;s__
AH11.bin.5_k141_121700_5	AH11.bin.5	K07007	d__Bacteria;p__Bacillota_A;c__Clostridia;o__Lachnospirales;f__Lachnospiraceae;g__Eubacterium_I;s__
AH11.bin.5_k141_4880_5	AH11.bin.5	K22605	d__Bacteria;p__Bacillota_A;c__Clostridia;o__Lachnospirales;f__Lachnospiraceae;g__Eubacterium_I;s__
AH11.bin.5_k141_298666_4	AH11.bin.5	K07007	d__Bacteria;p__Bacillota_A;c__Clostridia;o__Lachnospirales;f__Lachnospiraceae;g__Eubacterium_I;s__
AH11.bin.6_k141_30778_61	AH11.bin.6	K01442	d__Bacteria;p__Campylobacterota;c__Campylobacteria;o__Campylobacterales;f__Helicobacteraceae;g__Helicobacter_G;s__
AH11.bin.6_k141_12549_32	AH11.bin.6	K00076	d__Bacteria;p__Campylobacterota;c__Campylobacteria;o__Campylobacterales;f__Helicobacteraceae;g__Helicobacter_G;s__
AH13.bin.19_k141_249097_8	AH13.bin.19	K01442	d__Bacteria;p__Bacillota;c__Bacilli;o__Lactobacillales;f__Lactobacillaceae;g__Ligilactobacillus;s__
AH13.bin.19_k141_281434_7	AH13.bin.19	K01442	d__Bacteria;p__Bacillota;c__Bacilli;o__Lactobacillales;f__Lactobacillaceae;g__Ligilactobacillus;s__
AH13.bin.25_k141_263745_4	AH13.bin.25	K07007	d__Bacteria;p__Bacillota;c__Bacilli;o__Exiguobacterales;f__Exiguobacteraceae;g__Exiguobacterium_A;s__Exiguobacterium_A undae
CRR028393.bin.8_k81_620570_9	CRR028393.bin.8	K01442	d__Bacteria;p__Fusobacteriota;c__Fusobacteriia;o__Fusobacteriales;f__Fusobacteriaceae;g__Fusobacterium_A;s__
CRR028395.bin.27_k81_264246_7	CRR028395.bin.27	K01442	d__Bacteria;p__Campylobacterota;c__Campylobacteria;o__Campylobacterales;f__Helicobacteraceae;g__Helicobacter_G;s__
CRR028395.bin.27_k81_309206_20	CRR028395.bin.27	K00076	d__Bacteria;p__Campylobacterota;c__Campylobacteria;o__Campylobacterales;f__Helicobacteraceae;g__Helicobacter_G;s__
CRR028395.bin.30_k81_51499_6	CRR028395.bin.30	K01442	d__Bacteria;p__Bacteroidota;c__Bacteroidia;o__Bacteroidales;f__Bacteroidaceae;g__Avibacteroides;s__
CRR028395.bin.40_k81_190354_6	CRR028395.bin.40	K01442	d__Bacteria;p__Bacteroidota;c__Bacteroidia;o__Bacteroidales;f__Bacteroidaceae;g__Phocaeicola;s__Phocaeicola ilei
CRR028395.bin.46_k81_301697_24	CRR028395.bin.46	K01442	d__Bacteria;p__Bacteroidota;c__Bacteroidia;o__Bacteroidales;f__Bacteroidaceae;g__Mediterranea;s__
CRR028395.bin.51_k81_195194_9	CRR028395.bin.51	K01442	d__Bacteria;p__Bacillota;c__Bacilli;o__Lactobacillales;f__Streptococcaceae;g__Streptococcus;s__Streptococcus alactolyticus
CRR028395.bin.51_k81_70982_35	CRR028395.bin.51	K01442	d__Bacteria;p__Bacillota;c__Bacilli;o__Lactobacillales;f__Streptococcaceae;g__Streptococcus;s__Streptococcus alactolyticus
CRR028395.bin.53_k81_255568_47	CRR028395.bin.53	K07007	d__Bacteria;p__Bacillota_C;c__Negativicutes;o__Acidaminococcales;f__Acidaminococcaceae;g__URXU01;s__URXU01 sp900552005
CRR028395.bin.61_k81_36084_1	CRR028395.bin.61	K01442	d__Bacteria;p__Bacteroidota;c__Bacteroidia;o__Bacteroidales;f__UBA932;g__Cryptobacteroides;s__
CRR028395.bin.61_k81_13830_1	CRR028395.bin.61	K07007	d__Bacteria;p__Bacteroidota;c__Bacteroidia;o__Bacteroidales;f__UBA932;g__Cryptobacteroides;s__
CRR028396.bin.14_k81_125035_2	CRR028396.bin.14	K07007	d__Bacteria;p__Bacillota;c__Bacilli;o__Lactobacillales;f__Enterococcaceae;g__Enterococcus_E;s__Enterococcus_E columbae_A
CRR028396.bin.2_k81_153913_19	CRR028396.bin.2	K01442	d__Bacteria;p__Bacillota;c__Bacilli;o__Lactobacillales;f__Lactobacillaceae;g__Ligilactobacillus;s__
CRR028396.bin.2_k81_105355_33	CRR028396.bin.2	K01442	d__Bacteria;p__Bacillota;c__Bacilli;o__Lactobacillales;f__Lactobacillaceae;g__Ligilactobacillus;s__
CRR028396.bin.4_k81_20307_1	CRR028396.bin.4	K07007	d__Bacteria;p__Bacillota_A;c__Clostridia;o__Lachnospirales;f__CAG-274;g__Tyzzerella;s__Tyzzerella sp944384195
CRR028396.bin.4_k81_285382_2	CRR028396.bin.4	K07007	d__Bacteria;p__Bacillota_A;c__Clostridia;o__Lachnospirales;f__CAG-274;g__Tyzzerella;s__Tyzzerella sp944384195
CRR028396.bin.8_k81_221964_3	CRR028396.bin.8	K01442	d__Bacteria;p__Bacillota;c__Bacilli;o__Mycoplasmatales;f__Mycoplasmoidaceae;g__Ureaplasma;s__Ureaplasma sp944322645
CRR028396.bin.8_k81_221964_4	CRR028396.bin.8	K01442	d__Bacteria;p__Bacillota;c__Bacilli;o__Mycoplasmatales;f__Mycoplasmoidaceae;g__Ureaplasma;s__Ureaplasma sp944322645
CRR1273915.bin.22_k141_124277_30	CRR1273915.bin.22	K07007	d__Bacteria;p__Bacillota_A;c__Clostridia;o__Tissierellales;f__Peptoniphilaceae;g__Anaerosphaera;s__
CRR1273915.bin.22_k141_71151_67	CRR1273915.bin.22	K07007	d__Bacteria;p__Bacillota_A;c__Clostridia;o__Tissierellales;f__Peptoniphilaceae;g__Anaerosphaera;s__
CRR1273915.bin.23_k141_278702_4	CRR1273915.bin.23	K01442	d__Bacteria;p__Pseudomonadota;c__Gammaproteobacteria;o__Pseudomonadales;f__Pseudomonadaceae;g__Pseudomonas_E;s__Pseudomonas_E bubulae
CRR1273915.bin.23_k141_180815_3	CRR1273915.bin.23	K00076	d__Bacteria;p__Pseudomonadota;c__Gammaproteobacteria;o__Pseudomonadales;f__Pseudomonadaceae;g__Pseudomonas_E;s__Pseudomonas_E bubulae
CRR1273915.bin.23_k141_110639_6	CRR1273915.bin.23	K07007	d__Bacteria;p__Pseudomonadota;c__Gammaproteobacteria;o__Pseudomonadales;f__Pseudomonadaceae;g__Pseudomonas_E;s__Pseudomonas_E bubulae
CRR1273915.bin.24_k141_259533_2	CRR1273915.bin.24	K07007	d__Bacteria;p__Bacillota_A;c__Clostridia;o__Clostridiales;f__Clostridiaceae;g__Clostridium_L;s__Clostridium_L putrefaciens
CRR1273915.bin.24_k141_250647_73	CRR1273915.bin.24	K07007	d__Bacteria;p__Bacillota_A;c__Clostridia;o__Clostridiales;f__Clostridiaceae;g__Clostridium_L;s__Clostridium_L putrefaciens
CRR1273915.bin.4_k141_260462_11	CRR1273915.bin.4	K22606	d__Bacteria;p__Bacillota;c__Bacilli;o__Lactobacillales;f__Lactobacillaceae;g__Lentilactobacillus;s__Lentilactobacillus otakiensis
CRR1273916.bin.3_k141_307640_3	CRR1273916.bin.3	K00076	d__Bacteria;p__Pseudomonadota;c__Alphaproteobacteria;o__Sphingomonadales;f__Sphingomonadaceae;g__Sphingomonas;s__Sphingomonas aquatilis
CRR1273917.bin.18_k141_501029_6	CRR1273917.bin.18	K22606	d__Bacteria;p__Actinomycetota;c__Actinomycetia;o__Mycobacteriales;f__Mycobacteriaceae;g__Corynebacterium;s__Corynebacterium gallinarum
CRR1273917.bin.18_k141_372711_3	CRR1273917.bin.18	K22604	d__Bacteria;p__Actinomycetota;c__Actinomycetia;o__Mycobacteriales;f__Mycobacteriaceae;g__Corynebacterium;s__Corynebacterium gallinarum
CRR1273917.bin.40_k141_177539_7	CRR1273917.bin.40	K00076	d__Bacteria;p__Actinomycetota;c__Actinomycetia;o__Mycobacteriales;f__Mycobacteriaceae;g__Rhodococcus;s__Rhodococcus sp012844225
CRR1273917.bin.40_k141_275500_56	CRR1273917.bin.40	K00076	d__Bacteria;p__Actinomycetota;c__Actinomycetia;o__Mycobacteriales;f__Mycobacteriaceae;g__Rhodococcus;s__Rhodococcus sp012844225
CRR1273917.bin.40_k141_103658_22	CRR1273917.bin.40	K01442	d__Bacteria;p__Actinomycetota;c__Actinomycetia;o__Mycobacteriales;f__Mycobacteriaceae;g__Rhodococcus;s__Rhodococcus sp012844225
CRR1273917.bin.40_k141_1213290_28	CRR1273917.bin.40	K00076	d__Bacteria;p__Actinomycetota;c__Actinomycetia;o__Mycobacteriales;f__Mycobacteriaceae;g__Rhodococcus;s__Rhodococcus sp012844225
CRR1273917.bin.40_k141_1262850_9	CRR1273917.bin.40	K00076	d__Bacteria;p__Actinomycetota;c__Actinomycetia;o__Mycobacteriales;f__Mycobacteriaceae;g__Rhodococcus;s__Rhodococcus sp012844225
CRR1273917.bin.47_k141_754331_22	CRR1273917.bin.47	K01442	d__Bacteria;p__Pseudomonadota;c__Gammaproteobacteria;o__Pseudomonadales;f__Pseudomonadaceae;g__Pseudomonas_E;s__Pseudomonas_E paraversuta
CRR1273917.bin.47_k141_674727_17	CRR1273917.bin.47	K00076	d__Bacteria;p__Pseudomonadota;c__Gammaproteobacteria;o__Pseudomonadales;f__Pseudomonadaceae;g__Pseudomonas_E;s__Pseudomonas_E paraversuta
CRR1273917.bin.47_k141_237225_26	CRR1273917.bin.47	K07007	d__Bacteria;p__Pseudomonadota;c__Gammaproteobacteria;o__Pseudomonadales;f__Pseudomonadaceae;g__Pseudomonas_E;s__Pseudomonas_E paraversuta
CRR1273917.bin.4_k141_940935_34	CRR1273917.bin.4	K07007	d__Bacteria;p__Bacillota;c__Bacilli;o__Staphylococcales;f__Staphylococcaceae;g__Staphylococcus;s__Staphylococcus rostri
CRR1273917.bin.59_k141_933001_6	CRR1273917.bin.59	K07007	d__Bacteria;p__Bacillota;c__Bacilli;o__Lactobacillales;f__Aerococcaceae;g__Ruoffia;s__Ruoffia sp020112395
CRR1273917.bin.7_k141_775883_38	CRR1273917.bin.7	K07007	d__Bacteria;p__Bacillota;c__Bacilli;o__Staphylococcales;f__Staphylococcaceae;g__Staphylococcus;s__Staphylococcus equorum
CRR1273918.bin.32_k141_87605_53	CRR1273918.bin.32	K07007	d__Bacteria;p__Bacteroidota;c__Bacteroidia;o__Chitinophagales;f__Chitinophagaceae;g__Sediminibacterium;s__Sediminibacterium magnilacihabitans
CRR1273918.bin.34_k141_496840_13	CRR1273918.bin.34	K22606	d__Bacteria;p__Bacillota;c__Bacilli;o__Staphylococcales;f__Salinicoccaceae;g__Salinicoccus;s__
CRR1273918.bin.34_k141_645661_54	CRR1273918.bin.34	K07007	d__Bacteria;p__Bacillota;c__Bacilli;o__Staphylococcales;f__Salinicoccaceae;g__Salinicoccus;s__
CRR1273918.bin.41_k141_996724_7	CRR1273918.bin.41	K07007	d__Bacteria;p__Bacillota;c__Bacilli;o__Bacillales;f__Bacillaceae_G;g__Bacillus_A;s__Bacillus_A mycoides
CRR1273918.bin.45_k141_224134_2	CRR1273918.bin.45	K07007	d__Bacteria;p__Bacillota;c__Bacilli;o__Bacillales_D;f__Amphibacillaceae;g__Pseudogracilibacillus;s__
CRR1273919.bin.3_k141_1136276_9	CRR1273919.bin.3	K07007	d__Bacteria;p__Pseudomonadota;c__Gammaproteobacteria;o__Burkholderiales;f__Burkholderiaceae;g__Herbaspirillum;s__Herbaspirillum huttiense
CRR1273919.bin.40_k141_946537_6	CRR1273919.bin.40	K01442	d__Bacteria;p__Patescibacteria;c__Saccharimonadia;o__Saccharimonadales;f__Nanosyncoccaceae;g__Nanosyncoccus;s__
CRR1273919.bin.62_k141_627739_314	CRR1273919.bin.62	K15868	d__Bacteria;p__Pseudomonadota;c__Alphaproteobacteria;o__Rhizobiales;f__Xanthobacteraceae;g__Bradyrhizobium;s__
CRR1273919.bin.65_k141_1086162_6	CRR1273919.bin.65	K01442	d__Bacteria;p__Pseudomonadota;c__Alphaproteobacteria;o__Rhizobiales;f__Beijerinckiaceae;g__Methylovirgula;s__Methylovirgula sp021780015
CRR1273919.bin.65_k141_301626_83	CRR1273919.bin.65	K01442	d__Bacteria;p__Pseudomonadota;c__Alphaproteobacteria;o__Rhizobiales;f__Beijerinckiaceae;g__Methylovirgula;s__Methylovirgula sp021780015
CRR1273920.bin.105_k141_446624_1	CRR1273920.bin.105	K07007	d__Bacteria;p__Bacillota_A;c__Clostridia;o__Oscillospirales;f__Oscillospiraceae;g__Limivicinus;s__
CRR1273920.bin.105_k141_1484591_4	CRR1273920.bin.105	K07007	d__Bacteria;p__Bacillota_A;c__Clostridia;o__Oscillospirales;f__Oscillospiraceae;g__Limivicinus;s__
CRR1273920.bin.13_k141_557721_190	CRR1273920.bin.13	K01442	d__Bacteria;p__Actinomycetota;c__Actinomycetia;o__Mycobacteriales;f__Mycobacteriaceae;g__Mycobacterium;s__Mycobacterium aubagnense
CRR1273920.bin.13_k141_1234790_30	CRR1273920.bin.13	K00076	d__Bacteria;p__Actinomycetota;c__Actinomycetia;o__Mycobacteriales;f__Mycobacteriaceae;g__Mycobacterium;s__Mycobacterium aubagnense
CRR1273920.bin.13_k141_1237873_29	CRR1273920.bin.13	K00076	d__Bacteria;p__Actinomycetota;c__Actinomycetia;o__Mycobacteriales;f__Mycobacteriaceae;g__Mycobacterium;s__Mycobacterium aubagnense
CRR1273920.bin.13_k141_1242520_94	CRR1273920.bin.13	K01442	d__Bacteria;p__Actinomycetota;c__Actinomycetia;o__Mycobacteriales;f__Mycobacteriaceae;g__Mycobacterium;s__Mycobacterium aubagnense
CRR1273920.bin.13_k141_326315_110	CRR1273920.bin.13	K00076	d__Bacteria;p__Actinomycetota;c__Actinomycetia;o__Mycobacteriales;f__Mycobacteriaceae;g__Mycobacterium;s__Mycobacterium aubagnense
CRR1273920.bin.13_k141_274084_130	CRR1273920.bin.13	K00076	d__Bacteria;p__Actinomycetota;c__Actinomycetia;o__Mycobacteriales;f__Mycobacteriaceae;g__Mycobacterium;s__Mycobacterium aubagnense
CRR1273920.bin.22_k141_135707_15	CRR1273920.bin.22	K01442	d__Bacteria;p__Patescibacteria;c__Saccharimonadia;o__Saccharimonadales;f__Nanosyncoccaceae;g__Nanosyncoccus;s__Nanosyncoccus sp016286785
CRR1273920.bin.23_k141_673951_48	CRR1273920.bin.23	K00076	d__Bacteria;p__Pseudomonadota;c__Gammaproteobacteria;o__Pseudomonadales;f__Moraxellaceae;g__Psychrobacter;s__Psychrobacter sanguinis_A
CRR1273920.bin.23_k141_800633_2	CRR1273920.bin.23	K07007	d__Bacteria;p__Pseudomonadota;c__Gammaproteobacteria;o__Pseudomonadales;f__Moraxellaceae;g__Psychrobacter;s__Psychrobacter sanguinis_A
CRR1273920.bin.2_k141_1110641_6	CRR1273920.bin.2	K07007	d__Bacteria;p__Bacillota_A;c__Clostridia;o__Tissierellales;f__Tissierellaceae_A;g__;s__
CRR1273920.bin.2_k141_1112377_1	CRR1273920.bin.2	K07007	d__Bacteria;p__Bacillota_A;c__Clostridia;o__Tissierellales;f__Tissierellaceae_A;g__;s__
CRR1273920.bin.2_k141_1564532_28	CRR1273920.bin.2	K22605	d__Bacteria;p__Bacillota_A;c__Clostridia;o__Tissierellales;f__Tissierellaceae_A;g__;s__
CRR1273920.bin.30_k141_362900_2	CRR1273920.bin.30	K07007	d__Bacteria;p__Bacillota;c__Bacilli;o__Lactobacillales;f__Enterococcaceae;g__Enterococcus_D;s__Enterococcus_D innesii
CRR1273920.bin.30_k141_327824_3	CRR1273920.bin.30	K01442	d__Bacteria;p__Bacillota;c__Bacilli;o__Lactobacillales;f__Enterococcaceae;g__Enterococcus_D;s__Enterococcus_D innesii
CRR1273920.bin.32_k141_1306774_235	CRR1273920.bin.32	K07007	d__Bacteria;p__Pseudomonadota;c__Alphaproteobacteria;o__Rhizobiales;f__Rhizobiaceae;g__Mesorhizobium;s__Mesorhizobium terrae
CRR1273920.bin.47_k141_9904_3	CRR1273920.bin.47	K00076	d__Bacteria;p__Bacillota;c__Bacilli;o__Lactobacillales;f__Lactobacillaceae;g__Leuconostoc;s__Leuconostoc citreum
CRR1273920.bin.59_k141_516447_65	CRR1273920.bin.59	K07007	d__Bacteria;p__Pseudomonadota;c__Gammaproteobacteria;o__Burkholderiales;f__Burkholderiaceae;g__Paraburkholderia;s__Paraburkholderia kururiensis
CRR1273920.bin.60_k141_1125442_39	CRR1273920.bin.60	K07007	d__Bacteria;p__Bacteroidota;c__Bacteroidia;o__Chitinophagales;f__Chitinophagaceae;g__Sediminibacterium;s__
CRR1274805.bin.22_k141_19310_3	CRR1274805.bin.22	K07007	d__Bacteria;p__Bacillota_A;c__Clostridia;o__Clostridiales;f__Clostridiaceae;g__Sarcina;s__Sarcina perfringens
CRR1274805.bin.22_k141_112448_17	CRR1274805.bin.22	K07007	d__Bacteria;p__Bacillota_A;c__Clostridia;o__Clostridiales;f__Clostridiaceae;g__Sarcina;s__Sarcina perfringens
CRR1274807.bin.42_k141_206040_46	CRR1274807.bin.42	K00076	d__Bacteria;p__Campylobacterota;c__Campylobacteria;o__Campylobacterales;f__Helicobacteraceae;g__Helicobacter_G;s__Helicobacter_G kayseriensis
CRR1274808.bin.8_k141_260226_30	CRR1274808.bin.8	K07007	d__Bacteria;p__Bacillota_A;c__Clostridia;o__Clostridiales;f__Clostridiaceae;g__Clostridium;s__Clostridium paraputrificum
CRR1274808.bin.8_k141_86154_4	CRR1274808.bin.8	K15870	d__Bacteria;p__Bacillota_A;c__Clostridia;o__Clostridiales;f__Clostridiaceae;g__Clostridium;s__Clostridium paraputrificum
CRR1274808.bin.8_k141_299336_6	CRR1274808.bin.8	K15873	d__Bacteria;p__Bacillota_A;c__Clostridia;o__Clostridiales;f__Clostridiaceae;g__Clostridium;s__Clostridium paraputrificum
CRR1274808.bin.8_k141_320084_5	CRR1274808.bin.8	K07007	d__Bacteria;p__Bacillota_A;c__Clostridia;o__Clostridiales;f__Clostridiaceae;g__Clostridium;s__Clostridium paraputrificum
CRR1274808.bin.8_k141_321444_19	CRR1274808.bin.8	K01442	d__Bacteria;p__Bacillota_A;c__Clostridia;o__Clostridiales;f__Clostridiaceae;g__Clostridium;s__Clostridium paraputrificum
CRR1274808.bin.8_k141_321444_39	CRR1274808.bin.8	K07007	d__Bacteria;p__Bacillota_A;c__Clostridia;o__Clostridiales;f__Clostridiaceae;g__Clostridium;s__Clostridium paraputrificum
CRR1274815.bin.13_k141_21670_19	CRR1274815.bin.13	K07007	d__Bacteria;p__Bacillota_A;c__Clostridia;o__Clostridiales;f__Clostridiaceae;g__Sarcina;s__Sarcina perfringens
CRR1274815.bin.13_k141_142026_7	CRR1274815.bin.13	K01442	d__Bacteria;p__Bacillota_A;c__Clostridia;o__Clostridiales;f__Clostridiaceae;g__Sarcina;s__Sarcina perfringens
CRR1274815.bin.13_k141_46503_4	CRR1274815.bin.13	K07007	d__Bacteria;p__Bacillota_A;c__Clostridia;o__Clostridiales;f__Clostridiaceae;g__Sarcina;s__Sarcina perfringens
CRR1274815.bin.13_k141_174498_33	CRR1274815.bin.13	K07007	d__Bacteria;p__Bacillota_A;c__Clostridia;o__Clostridiales;f__Clostridiaceae;g__Sarcina;s__Sarcina perfringens
CRR1274815.bin.13_k141_59910_3	CRR1274815.bin.13	K22605	d__Bacteria;p__Bacillota_A;c__Clostridia;o__Clostridiales;f__Clostridiaceae;g__Sarcina;s__Sarcina perfringens
CRR1274820.bin.3_k141_163110_3	CRR1274820.bin.3	K00076	d__Bacteria;p__Pseudomonadota;c__Gammaproteobacteria;o__Enterobacterales;f__Enterobacteriaceae;g__Escherichia;s__Escherichia coli
CRR1274822.bin.10_k141_138156_1	CRR1274822.bin.10	K00076	d__Bacteria;p__Campylobacterota;c__Campylobacteria;o__Campylobacterales;f__Campylobacteraceae;g__Campylobacter_D;s__Campylobacter_D jejuni
CRR1274824.bin.1_k141_97220_8	CRR1274824.bin.1	K00076	d__Bacteria;p__Campylobacterota;c__Campylobacteria;o__Campylobacterales;f__Campylobacteraceae;g__Campylobacter_D;s__Campylobacter_D jejuni
CRR1274826.bin.2_k141_48769_20	CRR1274826.bin.2	K01442	d__Bacteria;p__Bacillota;c__Bacilli;o__Mycoplasmatales;f__Mycoplasmoidaceae;g__Mycoplasma_L;s__
CRR1274826.bin.2_k141_48769_22	CRR1274826.bin.2	K01442	d__Bacteria;p__Bacillota;c__Bacilli;o__Mycoplasmatales;f__Mycoplasmoidaceae;g__Mycoplasma_L;s__
CRR1274828.bin.3_k141_74398_5	CRR1274828.bin.3	K00076	d__Bacteria;p__Pseudomonadota;c__Gammaproteobacteria;o__Enterobacterales;f__Enterobacteriaceae;g__Escherichia;s__Escherichia coli
CRR1287470.bin.14_k141_8263_11	CRR1287470.bin.14	K07007	d__Bacteria;p__Bacillota_A;c__Clostridia;o__Peptostreptococcales;f__Peptostreptococcaceae;g__Clostridioides;s__Clostridioides difficile
CRR1287470.bin.14_k141_113107_11	CRR1287470.bin.14	K15873	d__Bacteria;p__Bacillota_A;c__Clostridia;o__Peptostreptococcales;f__Peptostreptococcaceae;g__Clostridioides;s__Clostridioides difficile
CRR1287470.bin.14_k141_113107_31	CRR1287470.bin.14	K07007	d__Bacteria;p__Bacillota_A;c__Clostridia;o__Peptostreptococcales;f__Peptostreptococcaceae;g__Clostridioides;s__Clostridioides difficile
CRR1287470.bin.19_k141_31278_149	CRR1287470.bin.19	K07007	d__Bacteria;p__Bacillota_A;c__Clostridia;o__Clostridiales;f__Clostridiaceae;g__Clostridium_X;s__Clostridium_X cadaveris
CRR1287470.bin.19_k141_106766_1	CRR1287470.bin.19	K07007	d__Bacteria;p__Bacillota_A;c__Clostridia;o__Clostridiales;f__Clostridiaceae;g__Clostridium_X;s__Clostridium_X cadaveris
CRR1287470.bin.19_k141_10209_9	CRR1287470.bin.19	K00076	d__Bacteria;p__Bacillota_A;c__Clostridia;o__Clostridiales;f__Clostridiaceae;g__Clostridium_X;s__Clostridium_X cadaveris
CRR1287470.bin.5_k141_63078_2	CRR1287470.bin.5	K07007	d__Bacteria;p__Bacillota_A;c__Clostridia;o__Lachnospirales;f__Lachnospiraceae;g__Faecalimonas;s__Faecalimonas phoceensis
CRR1287470.bin.5_k141_82517_5	CRR1287470.bin.5	K07007	d__Bacteria;p__Bacillota_A;c__Clostridia;o__Lachnospirales;f__Lachnospiraceae;g__Faecalimonas;s__Faecalimonas phoceensis
CRR1287470.bin.5_k141_98972_2	CRR1287470.bin.5	K23231	d__Bacteria;p__Bacillota_A;c__Clostridia;o__Lachnospirales;f__Lachnospiraceae;g__Faecalimonas;s__Faecalimonas phoceensis
CRR1287470.bin.6_k141_54760_46	CRR1287470.bin.6	K07007	d__Bacteria;p__Bacillota_A;c__Clostridia;o__Oscillospirales;f__Butyricicoccaceae;g__Butyricicoccus;s__Butyricicoccus pullicaecorum
CRR1287471.bin.1_k141_13091_10	CRR1287471.bin.1	K07007	d__Bacteria;p__Bacillota_A;c__Clostridia;o__Clostridiales;f__Clostridiaceae;g__Dwaynesavagella;s__
CRR1293704.bin.33_k141_863996_4	CRR1293704.bin.33	K07007	d__Bacteria;p__Bacillota_A;c__Clostridia;o__Tissierellales;f__Peptoniphilaceae;g__Anaerosphaera;s__
CRR1293704.bin.33_k141_313140_34	CRR1293704.bin.33	K07007	d__Bacteria;p__Bacillota_A;c__Clostridia;o__Tissierellales;f__Peptoniphilaceae;g__Anaerosphaera;s__
CRR1293706.bin.4_k141_489400_214	CRR1293706.bin.4	K07007	d__Bacteria;p__Bacillota;c__Bacilli;o__Lactobacillales;f__Streptococcaceae;g__Lactococcus;s__Lactococcus petauri
CRR1293707.bin.14_k141_425025_25	CRR1293707.bin.14	K07007	d__Bacteria;p__Bacillota;c__Bacilli;o__Erysipelotrichales;f__Erysipelotrichaceae;g__Erysipelothrix;s__Erysipelothrix rhusiopathiae
CRR1293707.bin.32_k141_801160_18	CRR1293707.bin.32	K07007	d__Bacteria;p__Bacillota;c__Bacilli;o__Bacillales;f__Planococcaceae;g__Kurthia;s__Kurthia zopfii
CRR1293707.bin.32_k141_94721_85	CRR1293707.bin.32	K22606	d__Bacteria;p__Bacillota;c__Bacilli;o__Bacillales;f__Planococcaceae;g__Kurthia;s__Kurthia zopfii
CRR1293707.bin.32_k141_66819_139	CRR1293707.bin.32	K00076	d__Bacteria;p__Bacillota;c__Bacilli;o__Bacillales;f__Planococcaceae;g__Kurthia;s__Kurthia zopfii
CRR355451.bin.19_k141_42322_7	CRR355451.bin.19	K00076	d__Bacteria;p__Pseudomonadota;c__Gammaproteobacteria;o__Enterobacterales_A;f__Aeromonadaceae;g__Oceanisphaera;s__
CRR355451.bin.19_k141_428847_13	CRR355451.bin.19	K01442	d__Bacteria;p__Pseudomonadota;c__Gammaproteobacteria;o__Enterobacterales_A;f__Aeromonadaceae;g__Oceanisphaera;s__
CRR355451.bin.19_k141_428847_18	CRR355451.bin.19	K01442	d__Bacteria;p__Pseudomonadota;c__Gammaproteobacteria;o__Enterobacterales_A;f__Aeromonadaceae;g__Oceanisphaera;s__
CRR355451.bin.19_k141_634400_19	CRR355451.bin.19	K00076	d__Bacteria;p__Pseudomonadota;c__Gammaproteobacteria;o__Enterobacterales_A;f__Aeromonadaceae;g__Oceanisphaera;s__
CRR355451.bin.20_k141_74975_9	CRR355451.bin.20	K00076	d__Bacteria;p__Pseudomonadota;c__Gammaproteobacteria;o__Enterobacterales;f__Enterobacteriaceae;g__Escherichia;s__Escherichia coli
CRR355451.bin.25_k141_311367_11	CRR355451.bin.25	K01442	d__Bacteria;p__Campylobacterota;c__Campylobacteria;o__Campylobacterales;f__Helicobacteraceae;g__Helicobacter_G;s__
CRR355451.bin.25_k141_482157_125	CRR355451.bin.25	K00076	d__Bacteria;p__Campylobacterota;c__Campylobacteria;o__Campylobacterales;f__Helicobacteraceae;g__Helicobacter_G;s__
CRR355451.bin.3_k141_469199_1	CRR355451.bin.3	K01442	d__Bacteria;p__Fusobacteriota;c__Fusobacteriia;o__Fusobacteriales;f__Fusobacteriaceae;g__Fusobacterium_A;s__
CRR355451.bin.3_k141_137510_48	CRR355451.bin.3	K00076	d__Bacteria;p__Fusobacteriota;c__Fusobacteriia;o__Fusobacteriales;f__Fusobacteriaceae;g__Fusobacterium_A;s__
CRR355452.bin.14_k141_208228_4	CRR355452.bin.14	K07007	d__Bacteria;p__Bacillota;c__Bacilli;o__Bacillales;f__Planococcaceae;g__Sporosarcina;s__
CRR355452.bin.14_k141_493150_3	CRR355452.bin.14	K22606	d__Bacteria;p__Bacillota;c__Bacilli;o__Bacillales;f__Planococcaceae;g__Sporosarcina;s__
CRR355452.bin.17_k141_773432_7	CRR355452.bin.17	K01442	d__Bacteria;p__Campylobacterota;c__Campylobacteria;o__Campylobacterales;f__Helicobacteraceae;g__Helicobacter_G;s__
CRR355452.bin.17_k141_596177_34	CRR355452.bin.17	K00076	d__Bacteria;p__Campylobacterota;c__Campylobacteria;o__Campylobacterales;f__Helicobacteraceae;g__Helicobacter_G;s__
CRR355452.bin.19_k141_79622_82	CRR355452.bin.19	K01442	d__Bacteria;p__Pseudomonadota;c__Gammaproteobacteria;o__Enterobacterales_A;f__Aeromonadaceae;g__Oceanisphaera;s__
CRR355452.bin.19_k141_79622_87	CRR355452.bin.19	K01442	d__Bacteria;p__Pseudomonadota;c__Gammaproteobacteria;o__Enterobacterales_A;f__Aeromonadaceae;g__Oceanisphaera;s__
CRR355452.bin.19_k141_440201_102	CRR355452.bin.19	K00076	d__Bacteria;p__Pseudomonadota;c__Gammaproteobacteria;o__Enterobacterales_A;f__Aeromonadaceae;g__Oceanisphaera;s__
CRR355452.bin.24_k141_152777_45	CRR355452.bin.24	K07007	d__Bacteria;p__Bacillota;c__Bacilli;o__Bacillales_D;f__Amphibacillaceae;g__;s__
CRR355452.bin.25_k141_537438_43	CRR355452.bin.25	K01442	d__Bacteria;p__Pseudomonadota;c__Gammaproteobacteria;o__Burkholderiales;f__Burkholderiaceae_C;g__Paenalcaligenes;s__
CRR355452.bin.25_k141_55608_22	CRR355452.bin.25	K07007	d__Bacteria;p__Pseudomonadota;c__Gammaproteobacteria;o__Burkholderiales;f__Burkholderiaceae_C;g__Paenalcaligenes;s__
CRR355452.bin.25_k141_160425_7	CRR355452.bin.25	K01442	d__Bacteria;p__Pseudomonadota;c__Gammaproteobacteria;o__Burkholderiales;f__Burkholderiaceae_C;g__Paenalcaligenes;s__
CRR355452.bin.26_k141_731788_22	CRR355452.bin.26	K07007	d__Bacteria;p__Bacteroidota;c__Bacteroidia;o__Sphingobacteriales;f__Sphingobacteriaceae;g__Pedobacter;s__
CRR355452.bin.28_k141_239980_1	CRR355452.bin.28	K07007	d__Bacteria;p__Pseudomonadota;c__Gammaproteobacteria;o__Burkholderiales;f__Burkholderiaceae;g__Herminiimonas;s__
CRR355452.bin.34_k141_787927_2	CRR355452.bin.34	K07007	d__Bacteria;p__Pseudomonadota;c__Gammaproteobacteria;o__Enterobacterales_A;f__Alteromonadaceae;g__Pararheinheimera;s__
CRR355452.bin.8_k141_279415_5	CRR355452.bin.8	K00076	d__Bacteria;p__Pseudomonadota;c__Gammaproteobacteria;o__Enterobacterales;f__Enterobacteriaceae;g__Escherichia;s__Escherichia coli
CRR355453.bin.16_k141_309869_8	CRR355453.bin.16	K00076	d__Bacteria;p__Bacteroidota;c__Bacteroidia;o__Flavobacteriales;f__Flavobacteriaceae;g__Flavobacterium;s__
CRR355453.bin.20_k141_187764_9	CRR355453.bin.20	K15873	d__Bacteria;p__Bacillota_A;c__Clostridia;o__Peptostreptococcales;f__Peptostreptococcaceae;g__Paraclostridium;s__Paraclostridium sordellii
CRR355453.bin.20_k141_187764_12	CRR355453.bin.20	K15870	d__Bacteria;p__Bacillota_A;c__Clostridia;o__Peptostreptococcales;f__Peptostreptococcaceae;g__Paraclostridium;s__Paraclostridium sordellii
CRR355453.bin.20_k141_339985_31	CRR355453.bin.20	K07007	d__Bacteria;p__Bacillota_A;c__Clostridia;o__Peptostreptococcales;f__Peptostreptococcaceae;g__Paraclostridium;s__Paraclostridium sordellii
CRR355453.bin.20_k141_55034_12	CRR355453.bin.20	K01442	d__Bacteria;p__Bacillota_A;c__Clostridia;o__Peptostreptococcales;f__Peptostreptococcaceae;g__Paraclostridium;s__Paraclostridium sordellii
CRR355453.bin.20_k141_177744_7	CRR355453.bin.20	K07007	d__Bacteria;p__Bacillota_A;c__Clostridia;o__Peptostreptococcales;f__Peptostreptococcaceae;g__Paraclostridium;s__Paraclostridium sordellii
CRR355453.bin.34_k141_84106_1	CRR355453.bin.34	K07007	d__Bacteria;p__Bacillota;c__Bacilli;o__Bacillales;f__Planococcaceae;g__Sporosarcina;s__
CRR355453.bin.3_k141_291197_9	CRR355453.bin.3	K22606	d__Bacteria;p__Bacillota;c__Bacilli;o__Bacillales;f__Planococcaceae;g__Sporosarcina;s__
CRR355453.bin.3_k141_41634_5	CRR355453.bin.3	K22606	d__Bacteria;p__Bacillota;c__Bacilli;o__Bacillales;f__Planococcaceae;g__Sporosarcina;s__
CRR355453.bin.3_k141_182930_2	CRR355453.bin.3	K07007	d__Bacteria;p__Bacillota;c__Bacilli;o__Bacillales;f__Planococcaceae;g__Sporosarcina;s__
CRR355453.bin.40_k141_153816_18	CRR355453.bin.40	K00076	d__Bacteria;p__Fusobacteriota;c__Fusobacteriia;o__Fusobacteriales;f__Fusobacteriaceae;g__Cetobacterium_A;s__Cetobacterium_A sp905216205
CRR355453.bin.40_k141_79271_10	CRR355453.bin.40	K07007	d__Bacteria;p__Fusobacteriota;c__Fusobacteriia;o__Fusobacteriales;f__Fusobacteriaceae;g__Cetobacterium_A;s__Cetobacterium_A sp905216205
CRR355453.bin.46_k141_3005_17	CRR355453.bin.46	K01442	d__Bacteria;p__Bacteroidota;c__Bacteroidia;o__Bacteroidales;f__Tannerellaceae;g__UBA12018;s__
CRR355453.bin.46_k141_54230_15	CRR355453.bin.46	K00076	d__Bacteria;p__Bacteroidota;c__Bacteroidia;o__Bacteroidales;f__Tannerellaceae;g__UBA12018;s__
CRR355453.bin.46_k141_425644_5	CRR355453.bin.46	K01442	d__Bacteria;p__Bacteroidota;c__Bacteroidia;o__Bacteroidales;f__Tannerellaceae;g__UBA12018;s__
CRR355453.bin.46_k141_317428_26	CRR355453.bin.46	K01442	d__Bacteria;p__Bacteroidota;c__Bacteroidia;o__Bacteroidales;f__Tannerellaceae;g__UBA12018;s__
CRR355453.bin.6_k141_126525_8	CRR355453.bin.6	K00076	d__Bacteria;p__Actinomycetota;c__Actinomycetia;o__Actinomycetales;f__Micrococcaceae;g__Kocuria;s__
CRR355453.bin.8_k141_374082_5	CRR355453.bin.8	K00076	d__Bacteria;p__Pseudomonadota;c__Gammaproteobacteria;o__Burkholderiales;f__Burkholderiaceae_B;g__Giesbergeria;s__
CRR355453.bin.8_k141_374082_6	CRR355453.bin.8	K00076	d__Bacteria;p__Pseudomonadota;c__Gammaproteobacteria;o__Burkholderiales;f__Burkholderiaceae_B;g__Giesbergeria;s__
CRR355453.bin.8_k141_290376_5	CRR355453.bin.8	K00076	d__Bacteria;p__Pseudomonadota;c__Gammaproteobacteria;o__Burkholderiales;f__Burkholderiaceae_B;g__Giesbergeria;s__
CRR355453.bin.8_k141_23407_14	CRR355453.bin.8	K00076	d__Bacteria;p__Pseudomonadota;c__Gammaproteobacteria;o__Burkholderiales;f__Burkholderiaceae_B;g__Giesbergeria;s__
CRR355453.bin.8_k141_23407_15	CRR355453.bin.8	K00076	d__Bacteria;p__Pseudomonadota;c__Gammaproteobacteria;o__Burkholderiales;f__Burkholderiaceae_B;g__Giesbergeria;s__
CRR355453.bin.8_k141_261418_3	CRR355453.bin.8	K01442	d__Bacteria;p__Pseudomonadota;c__Gammaproteobacteria;o__Burkholderiales;f__Burkholderiaceae_B;g__Giesbergeria;s__
CRR914878.bin.11_k81_120014_11	CRR914878.bin.11	K00076	d__Bacteria;p__Fusobacteriota;c__Fusobacteriia;o__Fusobacteriales;f__Fusobacteriaceae;g__Fusobacterium_A;s__
CRR914878.bin.13_k81_208908_18	CRR914878.bin.13	K07007	d__Bacteria;p__Bacteroidota;c__Bacteroidia;o__Sphingobacteriales;f__Sphingobacteriaceae;g__Pedobacter;s__
CRR914878.bin.6_k81_168825_1	CRR914878.bin.6	K01442	d__Bacteria;p__Bacteroidota;c__Bacteroidia;o__Chitinophagales;f__Chitinophagaceae;g__Segetibacter;s__
CRR914878.bin.6_k81_352310_10	CRR914878.bin.6	K07007	d__Bacteria;p__Bacteroidota;c__Bacteroidia;o__Chitinophagales;f__Chitinophagaceae;g__Segetibacter;s__
CRR914879.bin.13_k81_31629_113	CRR914879.bin.13	K00076	d__Bacteria;p__Pseudomonadota;c__Gammaproteobacteria;o__Enterobacterales;f__Enterobacteriaceae;g__Escherichia;s__Escherichia coli
CRR914879.bin.15_k81_97272_8	CRR914879.bin.15	K07007	d__Bacteria;p__Bacillota_A;c__Clostridia;o__Clostridiales;f__Clostridiaceae;g__Clostridium_J;s__
CRR914879.bin.15_k81_60146_15	CRR914879.bin.15	K15868	d__Bacteria;p__Bacillota_A;c__Clostridia;o__Clostridiales;f__Clostridiaceae;g__Clostridium_J;s__
CRR914879.bin.15_k81_60146_16	CRR914879.bin.15	K15870	d__Bacteria;p__Bacillota_A;c__Clostridia;o__Clostridiales;f__Clostridiaceae;g__Clostridium_J;s__
CRR914879.bin.15_k81_60146_21	CRR914879.bin.15	K15873	d__Bacteria;p__Bacillota_A;c__Clostridia;o__Clostridiales;f__Clostridiaceae;g__Clostridium_J;s__
CRR914879.bin.15_k81_19257_105	CRR914879.bin.15	K07007	d__Bacteria;p__Bacillota_A;c__Clostridia;o__Clostridiales;f__Clostridiaceae;g__Clostridium_J;s__
CRR914879.bin.15_k81_79213_1	CRR914879.bin.15	K07007	d__Bacteria;p__Bacillota_A;c__Clostridia;o__Clostridiales;f__Clostridiaceae;g__Clostridium_J;s__
CRR914879.bin.20_k81_87077_5	CRR914879.bin.20	K01442	d__Bacteria;p__Bacteroidota;c__Bacteroidia;o__Bacteroidales;f__UBA7332;g__UBA7332;s__
CRR914879.bin.20_k81_87225_3	CRR914879.bin.20	K01442	d__Bacteria;p__Bacteroidota;c__Bacteroidia;o__Bacteroidales;f__UBA7332;g__UBA7332;s__
CRR914879.bin.20_k81_109799_3	CRR914879.bin.20	K00076	d__Bacteria;p__Bacteroidota;c__Bacteroidia;o__Bacteroidales;f__UBA7332;g__UBA7332;s__
CRR914879.bin.20_k81_109799_4	CRR914879.bin.20	K00076	d__Bacteria;p__Bacteroidota;c__Bacteroidia;o__Bacteroidales;f__UBA7332;g__UBA7332;s__
CRR914879.bin.31_k81_5549_4	CRR914879.bin.31	K15870	d__Bacteria;p__Bacillota_A;c__Clostridia;o__Lachnospirales;f__Lachnospiraceae;g__Ruminococcus_B;s__
CRR914879.bin.31_k81_81282_3	CRR914879.bin.31	K15873	d__Bacteria;p__Bacillota_A;c__Clostridia;o__Lachnospirales;f__Lachnospiraceae;g__Ruminococcus_B;s__
CRR914879.bin.31_k81_81282_4	CRR914879.bin.31	K15870	d__Bacteria;p__Bacillota_A;c__Clostridia;o__Lachnospirales;f__Lachnospiraceae;g__Ruminococcus_B;s__
CRR914879.bin.31_k81_108389_1	CRR914879.bin.31	K22605	d__Bacteria;p__Bacillota_A;c__Clostridia;o__Lachnospirales;f__Lachnospiraceae;g__Ruminococcus_B;s__
CRR914879.bin.31_k81_59932_14	CRR914879.bin.31	K07007	d__Bacteria;p__Bacillota_A;c__Clostridia;o__Lachnospirales;f__Lachnospiraceae;g__Ruminococcus_B;s__
CRR914879.bin.31_k81_79664_13	CRR914879.bin.31	K07007	d__Bacteria;p__Bacillota_A;c__Clostridia;o__Lachnospirales;f__Lachnospiraceae;g__Ruminococcus_B;s__
CRR914879.bin.4_k81_127540_9	CRR914879.bin.4	K00076	d__Bacteria;p__Fusobacteriota;c__Fusobacteriia;o__Fusobacteriales;f__Fusobacteriaceae;g__Fusobacterium_A;s__
CRR914879.bin.4_k81_42781_6	CRR914879.bin.4	K01442	d__Bacteria;p__Fusobacteriota;c__Fusobacteriia;o__Fusobacteriales;f__Fusobacteriaceae;g__Fusobacterium_A;s__
CRR914879.bin.6_k81_11729_10	CRR914879.bin.6	K07007	d__Bacteria;p__Bacillota_A;c__Clostridia;o__Clostridiales;f__Clostridiaceae;g__Sarcina;s__
CRR914879.bin.6_k81_92830_7	CRR914879.bin.6	K01442	d__Bacteria;p__Bacillota_A;c__Clostridia;o__Clostridiales;f__Clostridiaceae;g__Sarcina;s__
CRR914879.bin.6_k81_119508_9	CRR914879.bin.6	K22605	d__Bacteria;p__Bacillota_A;c__Clostridia;o__Clostridiales;f__Clostridiaceae;g__Sarcina;s__
CRR914879.bin.6_k81_8785_9	CRR914879.bin.6	K07007	d__Bacteria;p__Bacillota_A;c__Clostridia;o__Clostridiales;f__Clostridiaceae;g__Sarcina;s__
CRR914879.bin.6_k81_58511_5	CRR914879.bin.6	K07007	d__Bacteria;p__Bacillota_A;c__Clostridia;o__Clostridiales;f__Clostridiaceae;g__Sarcina;s__
CRR914879.bin.7_k81_17069_25	CRR914879.bin.7	K00076	d__Bacteria;p__Pseudomonadota;c__Gammaproteobacteria;o__Enterobacterales_A;f__Pasteurellaceae;g__Actinobacillus_C;s__
CRR914880.bin.5_k81_71929_8	CRR914880.bin.5	K01442	d__Bacteria;p__Bacillota;c__Bacilli;o__Lactobacillales;f__Streptococcaceae;g__Streptococcus;s__
CRR914881.bin.20_k81_80249_1	CRR914881.bin.20	K15870	d__Bacteria;p__Bacillota_A;c__Clostridia;o__Lachnospirales;f__Lachnospiraceae;g__Ruminococcus_B;s__
CRR914881.bin.20_k81_80249_2	CRR914881.bin.20	K15873	d__Bacteria;p__Bacillota_A;c__Clostridia;o__Lachnospirales;f__Lachnospiraceae;g__Ruminococcus_B;s__
CRR914881.bin.20_k81_57602_1	CRR914881.bin.20	K07007	d__Bacteria;p__Bacillota_A;c__Clostridia;o__Lachnospirales;f__Lachnospiraceae;g__Ruminococcus_B;s__
CRR914882.bin.21_k81_191419_71	CRR914882.bin.21	K07007	d__Bacteria;p__Bacillota_A;c__Clostridia;o__Clostridiales;f__Clostridiaceae;g__Clostridium_AH;s__Clostridium_AH fallax
CRR914882.bin.21_k81_95646_1	CRR914882.bin.21	K22605	d__Bacteria;p__Bacillota_A;c__Clostridia;o__Clostridiales;f__Clostridiaceae;g__Clostridium_AH;s__Clostridium_AH fallax
CRR914883.bin.16_k81_77744_11	CRR914883.bin.16	K00076	d__Bacteria;p__Campylobacterota;c__Campylobacteria;o__Campylobacterales;f__Helicobacteraceae;g__Helicobacter_G;s__
CRR914884.bin.14_k81_12876_2	CRR914884.bin.14	K07007	d__Bacteria;p__Bacillota_B;c__Peptococcia;o__Peptococcales;f__Peptococcaceae;g__;s__
CRR914884.bin.15_k81_129966_17	CRR914884.bin.15	K01442	d__Bacteria;p__Bacillota;c__Bacilli;o__Lactobacillales;f__Lactobacillaceae;g__F6-6636;s__
CRR914884.bin.7_k81_13994_23	CRR914884.bin.7	K00076	d__Bacteria;p__Pseudomonadota;c__Gammaproteobacteria;o__Enterobacterales;f__Enterobacteriaceae;g__Plesiomonas;s__Plesiomonas shigelloides
CRR914885.bin.37_k81_26011_43	CRR914885.bin.37	K01442	d__Bacteria;p__Fusobacteriota;c__Fusobacteriia;o__Fusobacteriales;f__Fusobacteriaceae;g__Fusobacterium_A;s__Fusobacterium_A sp900543175
CRR914885.bin.37_k81_67414_4	CRR914885.bin.37	K00076	d__Bacteria;p__Fusobacteriota;c__Fusobacteriia;o__Fusobacteriales;f__Fusobacteriaceae;g__Fusobacterium_A;s__Fusobacterium_A sp900543175
CRR914885.bin.37_k81_79351_8	CRR914885.bin.37	K00076	d__Bacteria;p__Fusobacteriota;c__Fusobacteriia;o__Fusobacteriales;f__Fusobacteriaceae;g__Fusobacterium_A;s__Fusobacterium_A sp900543175
CRR914885.bin.3_k81_931_60	CRR914885.bin.3	K07007	d__Bacteria;p__Bacillota_A;c__Clostridia;o__Lachnospirales;f__Cellulosilyticaceae;g__Zhenhengia;s__
CRR914885.bin.3_k81_42537_26	CRR914885.bin.3	K07007	d__Bacteria;p__Bacillota_A;c__Clostridia;o__Lachnospirales;f__Cellulosilyticaceae;g__Zhenhengia;s__
CRR914885.bin.3_k81_108728_11	CRR914885.bin.3	K01442	d__Bacteria;p__Bacillota_A;c__Clostridia;o__Lachnospirales;f__Cellulosilyticaceae;g__Zhenhengia;s__
DRR173096.bin.35_k141_260659_16	DRR173096.bin.35	K07007	d__Bacteria;p__Bacillota;c__Bacilli;o__Lactobacillales;f__Streptococcaceae;g__Lactococcus;s__Lactococcus lactis
DRR173097.bin.12_k141_61909_6	DRR173097.bin.12	K07007	d__Bacteria;p__Bacillota_A;c__Clostridia;o__Lachnospirales;f__CAG-274;g__Tyzzerella;s__
DRR173097.bin.12_k141_10012_6	DRR173097.bin.12	K07007	d__Bacteria;p__Bacillota_A;c__Clostridia;o__Lachnospirales;f__CAG-274;g__Tyzzerella;s__
DRR173097.bin.15_k141_83758_11	DRR173097.bin.15	K01442	d__Bacteria;p__Bacillota;c__Bacilli;o__Mycoplasmatales;f__Mycoplasmoidaceae;g__Malacoplasma;s__
DRR173097.bin.15_k141_83758_12	DRR173097.bin.15	K01442	d__Bacteria;p__Bacillota;c__Bacilli;o__Mycoplasmatales;f__Mycoplasmoidaceae;g__Malacoplasma;s__
DRR173097.bin.15_k141_83758_13	DRR173097.bin.15	K01442	d__Bacteria;p__Bacillota;c__Bacilli;o__Mycoplasmatales;f__Mycoplasmoidaceae;g__Malacoplasma;s__
DRR173097.bin.1_k141_76136_22	DRR173097.bin.1	K07007	d__Bacteria;p__Bacillota_C;c__Negativicutes;o__Selenomonadales;f__Selenomonadaceae;g__Megamonas;s__
DRR173097.bin.28_k141_69968_1	DRR173097.bin.28	K07007	d__Bacteria;p__Bacillota_A;c__Clostridia;o__Clostridiales;f__Clostridiaceae;g__Clostridium;s__Clostridium nigeriense
DRR173097.bin.28_k141_35267_105	DRR173097.bin.28	K07007	d__Bacteria;p__Bacillota_A;c__Clostridia;o__Clostridiales;f__Clostridiaceae;g__Clostridium;s__Clostridium nigeriense
DRR173097.bin.28_k141_35946_27	DRR173097.bin.28	K15870	d__Bacteria;p__Bacillota_A;c__Clostridia;o__Clostridiales;f__Clostridiaceae;g__Clostridium;s__Clostridium nigeriense
DRR173097.bin.28_k141_35997_79	DRR173097.bin.28	K07007	d__Bacteria;p__Bacillota_A;c__Clostridia;o__Clostridiales;f__Clostridiaceae;g__Clostridium;s__Clostridium nigeriense
DRR173097.bin.28_k141_37223_1	DRR173097.bin.28	K22606	d__Bacteria;p__Bacillota_A;c__Clostridia;o__Clostridiales;f__Clostridiaceae;g__Clostridium;s__Clostridium nigeriense
DRR173097.bin.28_k141_90680_67	DRR173097.bin.28	K23231	d__Bacteria;p__Bacillota_A;c__Clostridia;o__Clostridiales;f__Clostridiaceae;g__Clostridium;s__Clostridium nigeriense
DRR173097.bin.28_k141_69067_34	DRR173097.bin.28	K01442	d__Bacteria;p__Bacillota_A;c__Clostridia;o__Clostridiales;f__Clostridiaceae;g__Clostridium;s__Clostridium nigeriense
DRR173098.bin.11_k141_225669_21	DRR173098.bin.11	K15870	d__Bacteria;p__Bacillota_A;c__Clostridia;o__Lachnospirales;f__Cellulosilyticaceae;g__Zhenhengia;s__
DRR173098.bin.11_k141_315743_7	DRR173098.bin.11	K07007	d__Bacteria;p__Bacillota_A;c__Clostridia;o__Lachnospirales;f__Cellulosilyticaceae;g__Zhenhengia;s__
DRR173098.bin.11_k141_306491_2	DRR173098.bin.11	K07007	d__Bacteria;p__Bacillota_A;c__Clostridia;o__Lachnospirales;f__Cellulosilyticaceae;g__Zhenhengia;s__
DRR173098.bin.11_k141_209221_2	DRR173098.bin.11	K01442	d__Bacteria;p__Bacillota_A;c__Clostridia;o__Lachnospirales;f__Cellulosilyticaceae;g__Zhenhengia;s__
DRR173099.bin.32_k141_410472_21	DRR173099.bin.32	K00076	d__Bacteria;p__Bacteroidota;c__Bacteroidia;o__Flavobacteriales;f__Weeksellaceae;g__Empedobacter;s__Empedobacter falsenii_A
DRR173099.bin.32_k141_480285_1	DRR173099.bin.32	K00076	d__Bacteria;p__Bacteroidota;c__Bacteroidia;o__Flavobacteriales;f__Weeksellaceae;g__Empedobacter;s__Empedobacter falsenii_A
DRR173099.bin.32_k141_615012_5	DRR173099.bin.32	K01442	d__Bacteria;p__Bacteroidota;c__Bacteroidia;o__Flavobacteriales;f__Weeksellaceae;g__Empedobacter;s__Empedobacter falsenii_A
DRR173099.bin.70_k141_5738_21	DRR173099.bin.70	K07007	d__Bacteria;p__Bacillota_A;c__Clostridia;o__Lachnospirales;f__Cellulosilyticaceae;g__Cellulosilyticum;s__
DRR173099.bin.70_k141_135286_17	DRR173099.bin.70	K00076	d__Bacteria;p__Bacillota_A;c__Clostridia;o__Lachnospirales;f__Cellulosilyticaceae;g__Cellulosilyticum;s__
DRR173099.bin.70_k141_230545_13	DRR173099.bin.70	K07007	d__Bacteria;p__Bacillota_A;c__Clostridia;o__Lachnospirales;f__Cellulosilyticaceae;g__Cellulosilyticum;s__
DRR173100.bin.23_k141_420498_3	DRR173100.bin.23	K23231	d__Bacteria;p__Bacillota;c__Bacilli;o__Lactobacillales;f__Catellicoccaceae;g__Catellicoccus;s__
DRR173100.bin.23_k141_586662_8	DRR173100.bin.23	K01442	d__Bacteria;p__Bacillota;c__Bacilli;o__Lactobacillales;f__Catellicoccaceae;g__Catellicoccus;s__
DRR173100.bin.23_k141_372850_7	DRR173100.bin.23	K07007	d__Bacteria;p__Bacillota;c__Bacilli;o__Lactobacillales;f__Catellicoccaceae;g__Catellicoccus;s__
DRR173100.bin.32_k141_81221_33	DRR173100.bin.32	K00076	d__Bacteria;p__Campylobacterota;c__Campylobacteria;o__Campylobacterales;f__Campylobacteraceae;g__Campylobacter_E;s__Campylobacter_E canadensis
DRR173100.bin.32_k141_353776_3	DRR173100.bin.32	K01442	d__Bacteria;p__Campylobacterota;c__Campylobacteria;o__Campylobacterales;f__Campylobacteraceae;g__Campylobacter_E;s__Campylobacter_E canadensis
DRR173100.bin.4_k141_697097_26	DRR173100.bin.4	K01442	d__Bacteria;p__Bacillota;c__Bacilli;o__Lactobacillales;f__Lactobacillaceae;g__Ligilactobacillus;s__
DRR173101.bin.21_k141_259671_11	DRR173101.bin.21	K07007	d__Bacteria;p__Bacillota_A;c__Clostridia;o__Clostridiales;f__Clostridiaceae;g__Clostridium;s__
DRR173101.bin.21_k141_38790_38	DRR173101.bin.21	K07007	d__Bacteria;p__Bacillota_A;c__Clostridia;o__Clostridiales;f__Clostridiaceae;g__Clostridium;s__
DRR173101.bin.23_k141_38823_5	DRR173101.bin.23	K00076	d__Bacteria;p__Pseudomonadota;c__Gammaproteobacteria;o__Burkholderiales;f__Burkholderiaceae_B;g__Comamonas;s__
DRR173101.bin.23_k141_4795_7	DRR173101.bin.23	K00076	d__Bacteria;p__Pseudomonadota;c__Gammaproteobacteria;o__Burkholderiales;f__Burkholderiaceae_B;g__Comamonas;s__
DRR173101.bin.26_k141_204712_5	DRR173101.bin.26	K01442	d__Bacteria;p__Bacillota;c__Bacilli;o__Mycoplasmatales;f__Mycoplasmoidaceae;g__Malacoplasma;s__
DRR173101.bin.35_k141_112012_1	DRR173101.bin.35	K00076	d__Bacteria;p__Campylobacterota;c__Campylobacteria;o__Campylobacterales;f__Campylobacteraceae;g__Campylobacter_D;s__
DRR173101.bin.35_k141_121841_3	DRR173101.bin.35	K00076	d__Bacteria;p__Campylobacterota;c__Campylobacteria;o__Campylobacterales;f__Campylobacteraceae;g__Campylobacter_D;s__
DRR173101.bin.3_k141_157357_11	DRR173101.bin.3	K01442	d__Bacteria;p__Bacillota;c__Bacilli;o__Lactobacillales;f__Catellicoccaceae;g__Catellicoccus;s__
DRR173101.bin.3_k141_47849_104	DRR173101.bin.3	K07007	d__Bacteria;p__Bacillota;c__Bacilli;o__Lactobacillales;f__Catellicoccaceae;g__Catellicoccus;s__
DRR173101.bin.3_k141_77244_34	DRR173101.bin.3	K23231	d__Bacteria;p__Bacillota;c__Bacilli;o__Lactobacillales;f__Catellicoccaceae;g__Catellicoccus;s__
DRR279219.bin.22_k141_251239_21	DRR279219.bin.22	K07007	d__Bacteria;p__Bacillota_A;c__Clostridia;o__Lachnospirales;f__Lachnospiraceae;g__Catenibacillus;s__
DRR279219.bin.22_k141_15715_64	DRR279219.bin.22	K07007	d__Bacteria;p__Bacillota_A;c__Clostridia;o__Lachnospirales;f__Lachnospiraceae;g__Catenibacillus;s__
DRR279219.bin.24_k141_484031_2	DRR279219.bin.24	K07007	d__Bacteria;p__Bacillota_A;c__Clostridia;o__Lachnospirales;f__Lachnospiraceae;g__Mediterraneibacter;s__
DRR279219.bin.24_k141_93564_4	DRR279219.bin.24	K07007	d__Bacteria;p__Bacillota_A;c__Clostridia;o__Lachnospirales;f__Lachnospiraceae;g__Mediterraneibacter;s__
DRR279219.bin.53_k141_809599_19	DRR279219.bin.53	K07007	d__Bacteria;p__Bacillota_C;c__Negativicutes;o__Acidaminococcales;f__Acidaminococcaceae;g__;s__
DRR279219.bin.5_k141_373948_96	DRR279219.bin.5	K07007	d__Bacteria;p__Bacillota_A;c__Clostridia;o__TANB77;f__CAG-508;g__CAG-269;s__
DRR279219.bin.5_k141_527363_47	DRR279219.bin.5	K01442	d__Bacteria;p__Bacillota_A;c__Clostridia;o__TANB77;f__CAG-508;g__CAG-269;s__
DRR279219.bin.76_k141_231186_6	DRR279219.bin.76	K07007	d__Bacteria;p__Bacillota_A;c__Clostridia;o__Oscillospirales;f__Oscillospiraceae;g__Faecousia;s__Faecousia excrementipullorum
DRR279220.bin.102_k141_483229_3	DRR279220.bin.102	K01442	d__Bacteria;p__Bacillota_A;c__Clostridia;o__Christensenellales;f__UBA3700;g__Ornithoclostridium;s__Ornithoclostridium sp944381325
DRR279220.bin.102_k141_1202304_5	DRR279220.bin.102	K07007	d__Bacteria;p__Bacillota_A;c__Clostridia;o__Christensenellales;f__UBA3700;g__Ornithoclostridium;s__Ornithoclostridium sp944381325
DRR279220.bin.111_k141_364002_2	DRR279220.bin.111	K07007	d__Bacteria;p__Bacillota_A;c__Clostridia;o__Lachnospirales;f__Lachnospiraceae;g__Blautia;s__
DRR279220.bin.111_k141_786726_9	DRR279220.bin.111	K07007	d__Bacteria;p__Bacillota_A;c__Clostridia;o__Lachnospirales;f__Lachnospiraceae;g__Blautia;s__
DRR279220.bin.111_k141_52193_9	DRR279220.bin.111	K01442	d__Bacteria;p__Bacillota_A;c__Clostridia;o__Lachnospirales;f__Lachnospiraceae;g__Blautia;s__
DRR279220.bin.124_k141_901214_5	DRR279220.bin.124	K01442	d__Bacteria;p__Bacteroidota;c__Bacteroidia;o__Bacteroidales;f__UBA932;g__Cryptobacteroides;s__
DRR279220.bin.124_k141_955326_11	DRR279220.bin.124	K07007	d__Bacteria;p__Bacteroidota;c__Bacteroidia;o__Bacteroidales;f__UBA932;g__Cryptobacteroides;s__
DRR279220.bin.124_k141_295208_2	DRR279220.bin.124	K01442	d__Bacteria;p__Bacteroidota;c__Bacteroidia;o__Bacteroidales;f__UBA932;g__Cryptobacteroides;s__
DRR279220.bin.130_k141_854328_519	DRR279220.bin.130	K07007	d__Bacteria;p__Bacillota_A;c__Clostridia;o__Christensenellales;f__UBA3700;g__RACS-045;s__
DRR279220.bin.130_k141_29010_95	DRR279220.bin.130	K01442	d__Bacteria;p__Bacillota_A;c__Clostridia;o__Christensenellales;f__UBA3700;g__RACS-045;s__
DRR279220.bin.130_k141_790452_38	DRR279220.bin.130	K07007	d__Bacteria;p__Bacillota_A;c__Clostridia;o__Christensenellales;f__UBA3700;g__RACS-045;s__
DRR279220.bin.132_k141_223399_14	DRR279220.bin.132	K07007	d__Bacteria;p__Bacillota_A;c__Clostridia;o__Lachnospirales;f__Lachnospiraceae;g__Anaerobutyricum;s__
DRR279220.bin.132_k141_873078_5	DRR279220.bin.132	K01442	d__Bacteria;p__Bacillota_A;c__Clostridia;o__Lachnospirales;f__Lachnospiraceae;g__Anaerobutyricum;s__
DRR279220.bin.132_k141_622444_31	DRR279220.bin.132	K07007	d__Bacteria;p__Bacillota_A;c__Clostridia;o__Lachnospirales;f__Lachnospiraceae;g__Anaerobutyricum;s__
DRR279220.bin.143_k141_3729_23	DRR279220.bin.143	K01442	d__Bacteria;p__Bacteroidota;c__Bacteroidia;o__Bacteroidales;f__Bacteroidaceae;g__Avibacteroides;s__
DRR279220.bin.14_k141_238018_1	DRR279220.bin.14	K01442	d__Bacteria;p__Bacteroidota;c__Bacteroidia;o__Bacteroidales;f__UBA932;g__Merdivivens;s__
DRR279220.bin.14_k141_1090153_4	DRR279220.bin.14	K01442	d__Bacteria;p__Bacteroidota;c__Bacteroidia;o__Bacteroidales;f__UBA932;g__Merdivivens;s__
DRR279220.bin.14_k141_888390_3	DRR279220.bin.14	K07007	d__Bacteria;p__Bacteroidota;c__Bacteroidia;o__Bacteroidales;f__UBA932;g__Merdivivens;s__
DRR279220.bin.25_k141_71278_20	DRR279220.bin.25	K01442	d__Bacteria;p__Bacillota_A;c__Clostridia;o__Lachnospirales;f__Lachnospiraceae;g__Blautia_A;s__
DRR279220.bin.25_k141_129674_10	DRR279220.bin.25	K07007	d__Bacteria;p__Bacillota_A;c__Clostridia;o__Lachnospirales;f__Lachnospiraceae;g__Blautia_A;s__
DRR279220.bin.25_k141_1185427_54	DRR279220.bin.25	K07007	d__Bacteria;p__Bacillota_A;c__Clostridia;o__Lachnospirales;f__Lachnospiraceae;g__Blautia_A;s__
DRR279220.bin.29_k141_532618_13	DRR279220.bin.29	K01442	d__Bacteria;p__Bacillota_A;c__Clostridia;o__Oscillospirales;f__Ruminococcaceae;g__Faecivivens;s__Faecivivens stercoripullorum
DRR279220.bin.29_k141_61615_2	DRR279220.bin.29	K07007	d__Bacteria;p__Bacillota_A;c__Clostridia;o__Oscillospirales;f__Ruminococcaceae;g__Faecivivens;s__Faecivivens stercoripullorum
DRR279220.bin.29_k141_808957_14	DRR279220.bin.29	K07007	d__Bacteria;p__Bacillota_A;c__Clostridia;o__Oscillospirales;f__Ruminococcaceae;g__Faecivivens;s__Faecivivens stercoripullorum
DRR279220.bin.29_k141_566981_4	DRR279220.bin.29	K07007	d__Bacteria;p__Bacillota_A;c__Clostridia;o__Oscillospirales;f__Ruminococcaceae;g__Faecivivens;s__Faecivivens stercoripullorum
DRR279220.bin.36_k141_409531_89	DRR279220.bin.36	K01442	d__Bacteria;p__Bacteroidota;c__Bacteroidia;o__Bacteroidales;f__UBA932;g__Cryptobacteroides;s__
DRR279220.bin.37_k141_745463_26	DRR279220.bin.37	K07007	d__Bacteria;p__Bacillota_A;c__Clostridia;o__Oscillospirales;f__Oscillospiraceae;g__Faecousia;s__
DRR279220.bin.37_k141_246969_16	DRR279220.bin.37	K07007	d__Bacteria;p__Bacillota_A;c__Clostridia;o__Oscillospirales;f__Oscillospiraceae;g__Faecousia;s__
DRR279220.bin.3_k141_106309_35	DRR279220.bin.3	K07007	d__Bacteria;p__Bacillota_A;c__Clostridia;o__Lachnospirales;f__Lachnospiraceae;g__Mediterraneibacter;s__
DRR279220.bin.3_k141_277783_8	DRR279220.bin.3	K01442	d__Bacteria;p__Bacillota_A;c__Clostridia;o__Lachnospirales;f__Lachnospiraceae;g__Mediterraneibacter;s__
DRR279220.bin.3_k141_707477_2	DRR279220.bin.3	K07007	d__Bacteria;p__Bacillota_A;c__Clostridia;o__Lachnospirales;f__Lachnospiraceae;g__Mediterraneibacter;s__
DRR279220.bin.54_k141_647312_24	DRR279220.bin.54	K07007	d__Bacteria;p__Bacillota_A;c__Clostridia;o__Lachnospirales;f__Lachnospiraceae;g__Mediterraneibacter;s__
DRR279220.bin.54_k141_122509_12	DRR279220.bin.54	K07007	d__Bacteria;p__Bacillota_A;c__Clostridia;o__Lachnospirales;f__Lachnospiraceae;g__Mediterraneibacter;s__
DRR279220.bin.54_k141_398034_32	DRR279220.bin.54	K01442	d__Bacteria;p__Bacillota_A;c__Clostridia;o__Lachnospirales;f__Lachnospiraceae;g__Mediterraneibacter;s__
DRR279220.bin.5_k141_803891_2	DRR279220.bin.5	K07007	d__Bacteria;p__Bacillota_A;c__Clostridia;o__Christensenellales;f__UBA3700;g__MGBC101980;s__
DRR279220.bin.5_k141_1034793_23	DRR279220.bin.5	K07007	d__Bacteria;p__Bacillota_A;c__Clostridia;o__Christensenellales;f__UBA3700;g__MGBC101980;s__
DRR279220.bin.65_k141_20400_26	DRR279220.bin.65	K01442	d__Bacteria;p__Bacteroidota;c__Bacteroidia;o__Bacteroidales;f__UBA932;g__Coprenecus;s__
DRR279220.bin.65_k141_81762_1	DRR279220.bin.65	K01442	d__Bacteria;p__Bacteroidota;c__Bacteroidia;o__Bacteroidales;f__UBA932;g__Coprenecus;s__
DRR279220.bin.70_k141_10715_39	DRR279220.bin.70	K01442	d__Bacteria;p__Bacteroidota;c__Bacteroidia;o__Bacteroidales;f__Bacteroidaceae;g__Phocaeicola;s__Phocaeicola coprocola
DRR279220.bin.72_k141_1122917_18	DRR279220.bin.72	K00076	d__Bacteria;p__Bacillota_A;c__Clostridia;o__Oscillospirales;f__Acutalibacteraceae;g__Scybalenecus;s__
DRR279220.bin.72_k141_1242396_33	DRR279220.bin.72	K07007	d__Bacteria;p__Bacillota_A;c__Clostridia;o__Oscillospirales;f__Acutalibacteraceae;g__Scybalenecus;s__
DRR279220.bin.79_k141_1159798_3	DRR279220.bin.79	K22605	d__Bacteria;p__Bacteroidota;c__Bacteroidia;o__Bacteroidales;f__UBA932;g__Merdivivens;s__
DRR279220.bin.79_k141_1063466_11	DRR279220.bin.79	K01442	d__Bacteria;p__Bacteroidota;c__Bacteroidia;o__Bacteroidales;f__UBA932;g__Merdivivens;s__
DRR279220.bin.79_k141_957257_29	DRR279220.bin.79	K07007	d__Bacteria;p__Bacteroidota;c__Bacteroidia;o__Bacteroidales;f__UBA932;g__Merdivivens;s__
DRR279220.bin.81_k141_108655_2	DRR279220.bin.81	K01442	d__Bacteria;p__Bacillota_A;c__Clostridia;o__Oscillospirales;f__Ruminococcaceae;g__CALXEN01;s__
DRR279220.bin.81_k141_498908_21	DRR279220.bin.81	K07007	d__Bacteria;p__Bacillota_A;c__Clostridia;o__Oscillospirales;f__Ruminococcaceae;g__CALXEN01;s__
DRR279220.bin.86_k141_1220757_4	DRR279220.bin.86	K01442	d__Bacteria;p__Bacteroidota;c__Bacteroidia;o__Bacteroidales;f__UBA932;g__Cryptobacteroides;s__
DRR279220.bin.86_k141_933380_16	DRR279220.bin.86	K07007	d__Bacteria;p__Bacteroidota;c__Bacteroidia;o__Bacteroidales;f__UBA932;g__Cryptobacteroides;s__
DRR279220.bin.86_k141_1049470_5	DRR279220.bin.86	K07007	d__Bacteria;p__Bacteroidota;c__Bacteroidia;o__Bacteroidales;f__UBA932;g__Cryptobacteroides;s__
DRR279220.bin.88_k141_653707_2	DRR279220.bin.88	K01442	d__Bacteria;p__Bacteroidota;c__Bacteroidia;o__Bacteroidales;f__Rikenellaceae;g__Alistipes;s__Alistipes sp022767745
DRR279220.bin.92_k141_860950_9	DRR279220.bin.92	K07007	d__Bacteria;p__Bacillota_A;c__Clostridia;o__Lachnospirales;f__Lachnospiraceae;g__Merdisoma;s__Merdisoma sp944378225
DRR279220.bin.92_k141_1231708_14	DRR279220.bin.92	K07007	d__Bacteria;p__Bacillota_A;c__Clostridia;o__Lachnospirales;f__Lachnospiraceae;g__Merdisoma;s__Merdisoma sp944378225
DRR279221.bin.105_k141_1057030_3	DRR279221.bin.105	K01442	d__Bacteria;p__Bacteroidota;c__Bacteroidia;o__Bacteroidales;f__Barnesiellaceae;g__Barnesiella;s__
DRR279221.bin.10_k141_214551_56	DRR279221.bin.10	K07007	d__Bacteria;p__Bacillota_A;c__Clostridia;o__Oscillospirales;f__Acutalibacteraceae;g__UMGS263;s__
DRR279221.bin.10_k141_903706_16	DRR279221.bin.10	K07007	d__Bacteria;p__Bacillota_A;c__Clostridia;o__Oscillospirales;f__Acutalibacteraceae;g__UMGS263;s__
DRR279221.bin.117_k141_368499_69	DRR279221.bin.117	K07007	d__Bacteria;p__Bacillota_A;c__Clostridia;o__Oscillospirales;f__Acutalibacteraceae;g__Fimenecus;s__
DRR279221.bin.117_k141_415305_179	DRR279221.bin.117	K01442	d__Bacteria;p__Bacillota_A;c__Clostridia;o__Oscillospirales;f__Acutalibacteraceae;g__Fimenecus;s__
DRR279221.bin.123_k141_673912_6	DRR279221.bin.123	K07007	d__Bacteria;p__Bacillota_A;c__Clostridia;o__Oscillospirales;f__Acutalibacteraceae;g__Eubacterium_R;s__Eubacterium_R faecigallinarum
DRR279221.bin.125_k141_143799_2	DRR279221.bin.125	K01442	d__Bacteria;p__Bacillota;c__Bacilli;o__Erysipelotrichales;f__Erysipelotrichaceae;g__JALEVB01;s__JALEVB01 sp944326795
DRR279221.bin.127_k141_821219_13	DRR279221.bin.127	K01442	d__Bacteria;p__Bacillota;c__Bacilli;o__Erysipelotrichales;f__Coprobacillaceae;g__Faecalibacillus;s__
DRR279221.bin.127_k141_627238_28	DRR279221.bin.127	K07007	d__Bacteria;p__Bacillota;c__Bacilli;o__Erysipelotrichales;f__Coprobacillaceae;g__Faecalibacillus;s__
DRR279221.bin.132_k141_874509_6	DRR279221.bin.132	K07007	d__Bacteria;p__Bacillota_C;c__Negativicutes;o__Acidaminococcales;f__Acidaminococcaceae;g__URXU01;s__
DRR279221.bin.138_k141_913758_28	DRR279221.bin.138	K07007	d__Bacteria;p__Elusimicrobiota;c__Elusimicrobia;o__Elusimicrobiales;f__Elusimicrobiaceae;g__UBA1436;s__UBA1436 sp944324735
DRR279221.bin.138_k141_506667_26	DRR279221.bin.138	K07007	d__Bacteria;p__Elusimicrobiota;c__Elusimicrobia;o__Elusimicrobiales;f__Elusimicrobiaceae;g__UBA1436;s__UBA1436 sp944324735
DRR279221.bin.138_k141_302101_19	DRR279221.bin.138	K01442	d__Bacteria;p__Elusimicrobiota;c__Elusimicrobia;o__Elusimicrobiales;f__Elusimicrobiaceae;g__UBA1436;s__UBA1436 sp944324735
DRR279221.bin.139_k141_467984_72	DRR279221.bin.139	K01442	d__Bacteria;p__Bacteroidota;c__Bacteroidia;o__Bacteroidales;f__UBA932;g__Merdivivens;s__
DRR279221.bin.139_k141_934876_42	DRR279221.bin.139	K22605	d__Bacteria;p__Bacteroidota;c__Bacteroidia;o__Bacteroidales;f__UBA932;g__Merdivivens;s__
DRR279221.bin.139_k141_490056_18	DRR279221.bin.139	K01442	d__Bacteria;p__Bacteroidota;c__Bacteroidia;o__Bacteroidales;f__UBA932;g__Merdivivens;s__
DRR279221.bin.139_k141_218223_38	DRR279221.bin.139	K07007	d__Bacteria;p__Bacteroidota;c__Bacteroidia;o__Bacteroidales;f__UBA932;g__Merdivivens;s__
DRR279221.bin.19_k141_1007956_2	DRR279221.bin.19	K07007	d__Bacteria;p__Bacillota_A;c__Clostridia;o__Christensenellales;f__CAG-314;g__Limihabitans;s__
DRR279221.bin.1_k141_457832_63	DRR279221.bin.1	K01442	d__Bacteria;p__Bacteroidota;c__Bacteroidia;o__Bacteroidales;f__Bacteroidaceae;g__Avibacteroides;s__
DRR279221.bin.21_k141_864931_4	DRR279221.bin.21	K07007	d__Bacteria;p__Bacteroidota;c__Bacteroidia;o__Bacteroidales;f__UBA932;g__Cryptobacteroides;s__
DRR279221.bin.21_k141_335951_51	DRR279221.bin.21	K01442	d__Bacteria;p__Bacteroidota;c__Bacteroidia;o__Bacteroidales;f__UBA932;g__Cryptobacteroides;s__
DRR279221.bin.31_k141_204966_11	DRR279221.bin.31	K07007	d__Bacteria;p__Bacteroidota;c__Bacteroidia;o__Bacteroidales;f__UBA932;g__Cryptobacteroides;s__
DRR279221.bin.31_k141_955111_10	DRR279221.bin.31	K01442	d__Bacteria;p__Bacteroidota;c__Bacteroidia;o__Bacteroidales;f__UBA932;g__Cryptobacteroides;s__
DRR279221.bin.36_k141_690122_12	DRR279221.bin.36	K01442	d__Bacteria;p__Bacteroidota;c__Bacteroidia;o__Bacteroidales;f__Bacteroidaceae;g__43-108;s__43-108 sp001915545
DRR279221.bin.6_k141_526166_12	DRR279221.bin.6	K01442	d__Bacteria;p__Bacteroidota;c__Bacteroidia;o__Bacteroidales;f__Rikenellaceae;g__Alistipes;s__Alistipes sp022767745
DRR279221.bin.73_k141_426611_2	DRR279221.bin.73	K07007	d__Bacteria;p__Bacillota_A;c__Clostridia;o__UBA1381;f__UBA1381;g__Ornithomonoglobus;s__
DRR279221.bin.73_k141_544883_3	DRR279221.bin.73	K07007	d__Bacteria;p__Bacillota_A;c__Clostridia;o__UBA1381;f__UBA1381;g__Ornithomonoglobus;s__
DRR279221.bin.78_k141_736189_14	DRR279221.bin.78	K07007	d__Bacteria;p__Bacteroidota;c__Bacteroidia;o__Bacteroidales;f__UBA932;g__Cryptobacteroides;s__
DRR279221.bin.78_k141_479410_21	DRR279221.bin.78	K07007	d__Bacteria;p__Bacteroidota;c__Bacteroidia;o__Bacteroidales;f__UBA932;g__Cryptobacteroides;s__
DRR279221.bin.78_k141_941153_9	DRR279221.bin.78	K01442	d__Bacteria;p__Bacteroidota;c__Bacteroidia;o__Bacteroidales;f__UBA932;g__Cryptobacteroides;s__
DRR279221.bin.91_k141_232212_11	DRR279221.bin.91	K01442	d__Bacteria;p__Bacillota_A;c__Clostridia;o__Lachnospirales;f__Lachnospiraceae;g__Merdimonas;s__
DRR279221.bin.91_k141_745103_72	DRR279221.bin.91	K07007	d__Bacteria;p__Bacillota_A;c__Clostridia;o__Lachnospirales;f__Lachnospiraceae;g__Merdimonas;s__
DRR279221.bin.99_k141_362342_19	DRR279221.bin.99	K01442	d__Bacteria;p__Bacteroidota;c__Bacteroidia;o__Bacteroidales;f__Rikenellaceae;g__Alistipes;s__Alistipes stercorigallinarum
DRR279222.bin.10_k141_963908_2	DRR279222.bin.10	K07007	d__Bacteria;p__Pseudomonadota;c__Gammaproteobacteria;o__Pseudomonadales;f__Pseudomonadaceae;g__Pseudomonas_E;s__Pseudomonas_E sp001547895
DRR279222.bin.20_k141_187598_33	DRR279222.bin.20	K07007	d__Bacteria;p__Bacteroidota;c__Bacteroidia;o__Sphingobacteriales;f__Sphingobacteriaceae;g__Arcticibacter;s__
DRR279222.bin.20_k141_293849_118	DRR279222.bin.20	K00076	d__Bacteria;p__Bacteroidota;c__Bacteroidia;o__Sphingobacteriales;f__Sphingobacteriaceae;g__Arcticibacter;s__
DRR279222.bin.26_k141_472052_2	DRR279222.bin.26	K01442	d__Bacteria;p__Bacillota;c__Bacilli;o__Lactobacillales;f__Lactobacillaceae;g__Ligilactobacillus;s__Ligilactobacillus araffinosus
DRR279222.bin.26_k141_368178_3	DRR279222.bin.26	K01442	d__Bacteria;p__Bacillota;c__Bacilli;o__Lactobacillales;f__Lactobacillaceae;g__Ligilactobacillus;s__Ligilactobacillus araffinosus
DRR279222.bin.40_k141_683316_65	DRR279222.bin.40	K00076	d__Bacteria;p__Campylobacterota;c__Campylobacteria;o__Campylobacterales;f__Helicobacteraceae;g__Helicobacter_G;s__
DRR279222.bin.40_k141_678665_21	DRR279222.bin.40	K01442	d__Bacteria;p__Campylobacterota;c__Campylobacteria;o__Campylobacterales;f__Helicobacteraceae;g__Helicobacter_G;s__
ERR11205104.bin.17_k141_43138_3	ERR11205104.bin.17	K07007	d__Bacteria;p__Bacillota_A;c__Clostridia;o__Christensenellales;f__Borkfalkiaceae;g__Coproplasma;s__
ERR11205104.bin.3_k141_59877_9	ERR11205104.bin.3	K07007	d__Bacteria;p__Bacillota_A;c__Clostridia;o__Oscillospirales;f__Acutalibacteraceae;g__Eubacterium_R;s__
ERR11205104.bin.3_k141_19264_3	ERR11205104.bin.3	K22606	d__Bacteria;p__Bacillota_A;c__Clostridia;o__Oscillospirales;f__Acutalibacteraceae;g__Eubacterium_R;s__
ERR11205104.bin.5_k141_61013_39	ERR11205104.bin.5	K07007	d__Bacteria;p__Cyanobacteriota;c__Vampirovibrionia;o__Gastranaerophilales;f__Gastranaerophilaceae;g__Scatenecus;s__
ERR11205105.bin.14_k141_603340_5	ERR11205105.bin.14	K07007	d__Bacteria;p__Bacteroidota;c__Bacteroidia;o__Sphingobacteriales;f__Sphingobacteriaceae;g__Mucilaginibacter;s__
ERR11205105.bin.16_k141_404632_31	ERR11205105.bin.16	K07007	d__Bacteria;p__Pseudomonadota;c__Gammaproteobacteria;o__Burkholderiales;f__Burkholderiaceae;g__Janthinobacterium;s__
ERR11205105.bin.33_k141_249361_7	ERR11205105.bin.33	K07007	d__Bacteria;p__Pseudomonadota;c__Gammaproteobacteria;o__Burkholderiales;f__Burkholderiaceae;g__Janthinobacterium;s__
ERR11205106.bin.10_k141_837079_148	ERR11205106.bin.10	K07007	d__Bacteria;p__Pseudomonadota;c__Gammaproteobacteria;o__Pseudomonadales;f__Cellvibrionaceae;g__Cellvibrio;s__
ERR11205106.bin.14_k141_669134_2	ERR11205106.bin.14	K07007	d__Bacteria;p__Bacteroidota;c__Bacteroidia;o__AKYH767;f__B-17BO;g__UBA2475;s__
ERR11205106.bin.17_k141_551661_3	ERR11205106.bin.17	K07007	d__Bacteria;p__Bacteroidota;c__Bacteroidia;o__Chitinophagales;f__Chitinophagaceae;g__Ferruginibacter;s__
ERR11205106.bin.1_k141_661969_68	ERR11205106.bin.1	K01442	d__Bacteria;p__Pseudomonadota;c__Gammaproteobacteria;o__Xanthomonadales;f__Xanthomonadaceae;g__Stenotrophomonas;s__Stenotrophomonas maltophilia_Z
ERR11205106.bin.20_k141_872640_7	ERR11205106.bin.20	K07007	d__Bacteria;p__Bacteroidota;c__Bacteroidia;o__Cytophagales;f__Hymenobacteraceae;g__Hymenobacter;s__
ERR11205106.bin.2_k141_727418_4	ERR11205106.bin.2	K07007	d__Bacteria;p__Armatimonadota;c__Abditibacteria;o__Abditibacteriales;f__Abditibacteriaceae;g__Abditibacterium;s__
ERR11205106.bin.30_k141_139976_109	ERR11205106.bin.30	K07007	d__Bacteria;p__Bacteroidota;c__Bacteroidia;o__Cytophagales;f__Spirosomaceae;g__Spirosoma;s__
ERR11205106.bin.31_k141_47652_10	ERR11205106.bin.31	K00076	d__Bacteria;p__Pseudomonadota;c__Gammaproteobacteria;o__Burkholderiales;f__Methylophilaceae;g__;s__
ERR11205106.bin.33_k141_162192_8	ERR11205106.bin.33	K01442	d__Bacteria;p__Actinomycetota;c__Actinomycetia;o__Actinomycetales;f__Microbacteriaceae;g__Agreia;s__
ERR11205106.bin.43_k141_24393_3	ERR11205106.bin.43	K07007	d__Bacteria;p__Bacteroidota;c__Bacteroidia;o__Cytophagales;f__Spirosomaceae;g__Dyadobacter;s__
ERR11205106.bin.44_k141_411774_32	ERR11205106.bin.44	K07007	d__Bacteria;p__Bdellovibrionota;c__Bdellovibrionia;o__Bdellovibrionales;f__JAGQZY01;g__JAIEOS01;s__
ERR11205106.bin.48_k141_607118_99	ERR11205106.bin.48	K07007	d__Bacteria;p__Bacteroidota;c__Bacteroidia;o__Sphingobacteriales;f__Sphingobacteriaceae;g__Pedobacter;s__
ERR11205106.bin.51_k141_569140_2	ERR11205106.bin.51	K00076	d__Bacteria;p__Pseudomonadota;c__Gammaproteobacteria;o__Burkholderiales;f__Burkholderiaceae;g__Telluria;s__
ERR11205106.bin.54_k141_664810_156	ERR11205106.bin.54	K00076	d__Bacteria;p__Pseudomonadota;c__Gammaproteobacteria;o__Pseudomonadales;f__Spongiibacteraceae;g__;s__
ERR11205106.bin.54_k141_323167_7	ERR11205106.bin.54	K00076	d__Bacteria;p__Pseudomonadota;c__Gammaproteobacteria;o__Pseudomonadales;f__Spongiibacteraceae;g__;s__
ERR11205106.bin.54_k141_915867_60	ERR11205106.bin.54	K00076	d__Bacteria;p__Pseudomonadota;c__Gammaproteobacteria;o__Pseudomonadales;f__Spongiibacteraceae;g__;s__
ERR11205106.bin.62_k141_187100_19	ERR11205106.bin.62	K07007	d__Bacteria;p__Bacteroidota;c__Bacteroidia;o__AKYH767;f__B-17BO;g__UBA4416;s__
ERR11205106.bin.67_k141_156969_7	ERR11205106.bin.67	K00076	d__Bacteria;p__Pseudomonadota;c__Alphaproteobacteria;o__Sphingomonadales;f__Sphingomonadaceae;g__Sphingomonas;s__
ERR11205106.bin.7_k141_797560_61	ERR11205106.bin.7	K00076	d__Bacteria;p__Pseudomonadota;c__Alphaproteobacteria;o__Sphingomonadales;f__Sphingomonadaceae;g__Sphingomonas;s__
ERR11205106.bin.7_k141_49831_4	ERR11205106.bin.7	K07007	d__Bacteria;p__Pseudomonadota;c__Alphaproteobacteria;o__Sphingomonadales;f__Sphingomonadaceae;g__Sphingomonas;s__
ERR11205107.bin.11_k141_350780_23	ERR11205107.bin.11	K00076	d__Bacteria;p__Actinomycetota;c__Actinomycetia;o__Actinomycetales;f__Micrococcaceae;g__Arthrobacter_B;s__
ERR11205107.bin.11_k141_357871_6	ERR11205107.bin.11	K22604	d__Bacteria;p__Actinomycetota;c__Actinomycetia;o__Actinomycetales;f__Micrococcaceae;g__Arthrobacter_B;s__
ERR11205107.bin.11_k141_41219_106	ERR11205107.bin.11	K01442	d__Bacteria;p__Actinomycetota;c__Actinomycetia;o__Actinomycetales;f__Micrococcaceae;g__Arthrobacter_B;s__
ERR11205107.bin.20_k141_599264_27	ERR11205107.bin.20	K07007	d__Bacteria;p__Bacteroidota;c__Bacteroidia;o__Sphingobacteriales;f__Sphingobacteriaceae;g__Mucilaginibacter_A;s__
ERR11205107.bin.22_k141_494062_3	ERR11205107.bin.22	K07007	d__Bacteria;p__Bacteroidota;c__Bacteroidia;o__Cytophagales;f__Hymenobacteraceae;g__Hymenobacter;s__
ERR11205107.bin.31_k141_481841_89	ERR11205107.bin.31	K07007	d__Bacteria;p__Bacteroidota;c__Bacteroidia;o__Sphingobacteriales;f__Sphingobacteriaceae;g__Pedobacter;s__
ERR11205107.bin.41_k141_568321_77	ERR11205107.bin.41	K07007	d__Bacteria;p__Pseudomonadota;c__Alphaproteobacteria;o__Rickettsiales;f__Rickettsiaceae;g__;s__
ERR11205107.bin.43_k141_207952_2	ERR11205107.bin.43	K07007	d__Bacteria;p__Pseudomonadota;c__Gammaproteobacteria;o__Burkholderiales;f__Burkholderiaceae;g__Telluria;s__
ERR11205107.bin.48_k141_175952_164	ERR11205107.bin.48	K00076	d__Bacteria;p__Bacteroidota;c__Bacteroidia;o__Flavobacteriales;f__Weeksellaceae;g__Kaistella;s__
ERR11205107.bin.48_k141_558571_54	ERR11205107.bin.48	K01442	d__Bacteria;p__Bacteroidota;c__Bacteroidia;o__Flavobacteriales;f__Weeksellaceae;g__Kaistella;s__
ERR11205107.bin.4_k141_6313_29	ERR11205107.bin.4	K01442	d__Bacteria;p__Pseudomonadota;c__Alphaproteobacteria;o__Caulobacterales;f__Caulobacteraceae;g__Brevundimonas;s__
ERR11205107.bin.4_k141_38961_17	ERR11205107.bin.4	K00076	d__Bacteria;p__Pseudomonadota;c__Alphaproteobacteria;o__Caulobacterales;f__Caulobacteraceae;g__Brevundimonas;s__
ERR11205107.bin.52_k141_505658_150	ERR11205107.bin.52	K00076	d__Bacteria;p__Pseudomonadota;c__Gammaproteobacteria;o__Pseudomonadales;f__Moraxellaceae;g__Psychrobacter;s__
ERR11205107.bin.52_k141_380568_439	ERR11205107.bin.52	K00076	d__Bacteria;p__Pseudomonadota;c__Gammaproteobacteria;o__Pseudomonadales;f__Moraxellaceae;g__Psychrobacter;s__
ERR11205107.bin.52_k141_220068_41	ERR11205107.bin.52	K07007	d__Bacteria;p__Pseudomonadota;c__Gammaproteobacteria;o__Pseudomonadales;f__Moraxellaceae;g__Psychrobacter;s__
ERR11205107.bin.54_k141_528802_19	ERR11205107.bin.54	K07007	d__Bacteria;p__Pseudomonadota;c__Gammaproteobacteria;o__Burkholderiales;f__Burkholderiaceae;g__Telluria;s__Telluria sp014841835
ERR11205107.bin.57_k141_375581_123	ERR11205107.bin.57	K01442	d__Bacteria;p__Pseudomonadota;c__Gammaproteobacteria;o__Pseudomonadales;f__Pseudomonadaceae;g__Pseudomonas_E;s__Pseudomonas_E saxonica
ERR11205107.bin.57_k141_701441_80	ERR11205107.bin.57	K00076	d__Bacteria;p__Pseudomonadota;c__Gammaproteobacteria;o__Pseudomonadales;f__Pseudomonadaceae;g__Pseudomonas_E;s__Pseudomonas_E saxonica
ERR11205107.bin.57_k141_541238_115	ERR11205107.bin.57	K07007	d__Bacteria;p__Pseudomonadota;c__Gammaproteobacteria;o__Pseudomonadales;f__Pseudomonadaceae;g__Pseudomonas_E;s__Pseudomonas_E saxonica
ERR11205107.bin.66_k141_166843_4	ERR11205107.bin.66	K07007	d__Bacteria;p__Pseudomonadota;c__Gammaproteobacteria;o__Pseudomonadales;f__Pseudomonadaceae;g__Pseudomonas_E;s__Pseudomonas_E sp003014915
ERR11205107.bin.67_k141_425621_17	ERR11205107.bin.67	K00076	d__Bacteria;p__Pseudomonadota;c__Gammaproteobacteria;o__Pseudomonadales;f__Pseudomonadaceae;g__Pseudomonas_E;s__Pseudomonas_E lundensis_A
ERR11205107.bin.67_k141_585594_6	ERR11205107.bin.67	K01442	d__Bacteria;p__Pseudomonadota;c__Gammaproteobacteria;o__Pseudomonadales;f__Pseudomonadaceae;g__Pseudomonas_E;s__Pseudomonas_E lundensis_A
ERR11205107.bin.67_k141_737005_43	ERR11205107.bin.67	K07007	d__Bacteria;p__Pseudomonadota;c__Gammaproteobacteria;o__Pseudomonadales;f__Pseudomonadaceae;g__Pseudomonas_E;s__Pseudomonas_E lundensis_A
ERR11205107.bin.68_k141_51858_377	ERR11205107.bin.68	K07007	d__Bacteria;p__Bacillota;c__Bacilli;o__Lactobacillales;f__Enterococcaceae;g__Enterococcus_D;s__Enterococcus_D casseliflavus
ERR11205107.bin.68_k141_635407_113	ERR11205107.bin.68	K01442	d__Bacteria;p__Bacillota;c__Bacilli;o__Lactobacillales;f__Enterococcaceae;g__Enterococcus_D;s__Enterococcus_D casseliflavus
ERR11205107.bin.7_k141_654852_5	ERR11205107.bin.7	K01442	d__Bacteria;p__Bacillota;c__Bacilli;o__Lactobacillales;f__Enterococcaceae;g__Enterococcus_B;s__Enterococcus_B durans
ERR11205107.bin.7_k141_491051_3	ERR11205107.bin.7	K07007	d__Bacteria;p__Bacillota;c__Bacilli;o__Lactobacillales;f__Enterococcaceae;g__Enterococcus_B;s__Enterococcus_B durans
ERR11205107.bin.8_k141_147783_37	ERR11205107.bin.8	K07007	d__Bacteria;p__Bacteroidota;c__Bacteroidia;o__Cytophagales;f__Hymenobacteraceae;g__Hymenobacter;s__
QH01.bin.33_k141_280934_7	QH01.bin.33	K07007	d__Bacteria;p__Bacillota_A;c__Clostridia;o__Christensenellales;f__UBA3700;g__Ornithoclostridium;s__
QH01.bin.33_k141_302092_13	QH01.bin.33	K07007	d__Bacteria;p__Bacillota_A;c__Clostridia;o__Christensenellales;f__UBA3700;g__Ornithoclostridium;s__
QH01.bin.33_k141_144345_18	QH01.bin.33	K01442	d__Bacteria;p__Bacillota_A;c__Clostridia;o__Christensenellales;f__UBA3700;g__Ornithoclostridium;s__
QH03.bin.1_k141_405053_3	QH03.bin.1	K00076	d__Bacteria;p__Actinomycetota;c__Actinomycetia;o__Actinomycetales;f__Micrococcaceae;g__Arthrobacter_B;s__
QH03.bin.1_k141_431628_3	QH03.bin.1	K01442	d__Bacteria;p__Actinomycetota;c__Actinomycetia;o__Actinomycetales;f__Micrococcaceae;g__Arthrobacter_B;s__
QH03.bin.1_k141_515822_5	QH03.bin.1	K22604	d__Bacteria;p__Actinomycetota;c__Actinomycetia;o__Actinomycetales;f__Micrococcaceae;g__Arthrobacter_B;s__
QH04.bin.11_k141_424567_2	QH04.bin.11	K01442	d__Bacteria;p__Bacillota;c__Bacilli;o__Lactobacillales;f__Enterococcaceae;g__Enterococcus;s__Enterococcus faecalis
QH04.bin.17_k141_198886_2	QH04.bin.17	K07007	d__Bacteria;p__Pseudomonadota;c__Gammaproteobacteria;o__Pseudomonadales;f__Pseudomonadaceae;g__Pseudomonas_E;s__Pseudomonas_E lactis
QH04.bin.23_k141_55294_1	QH04.bin.23	K01442	d__Bacteria;p__Bacillota;c__Bacilli;o__Lactobacillales;f__Lactobacillaceae;g__Ligilactobacillus;s__
QH04.bin.23_k141_418806_2	QH04.bin.23	K01442	d__Bacteria;p__Bacillota;c__Bacilli;o__Lactobacillales;f__Lactobacillaceae;g__Ligilactobacillus;s__
QH04.bin.23_k141_326404_4	QH04.bin.23	K01442	d__Bacteria;p__Bacillota;c__Bacilli;o__Lactobacillales;f__Lactobacillaceae;g__Ligilactobacillus;s__
QH04.bin.8_k141_650324_2	QH04.bin.8	K00076	d__Bacteria;p__Actinomycetota;c__Actinomycetia;o__Mycobacteriales;f__Mycobacteriaceae;g__Dietzia;s__Dietzia cercidiphylli
QH05.bin.10_k141_93736_3	QH05.bin.10	K00076	d__Bacteria;p__Pseudomonadota;c__Gammaproteobacteria;o__Burkholderiales;f__Burkholderiaceae_B;g__Rubrivivax_A;s__
QH08.bin.9_k141_940759_82	QH08.bin.9	K01442	d__Bacteria;p__Bacillota;c__Bacilli;o__Mycoplasmatales;f__Mycoplasmoidaceae;g__Ureaplasma;s__
QH08.bin.9_k141_940759_83	QH08.bin.9	K01442	d__Bacteria;p__Bacillota;c__Bacilli;o__Mycoplasmatales;f__Mycoplasmoidaceae;g__Ureaplasma;s__
QH13.bin.10_k141_152500_3	QH13.bin.10	K07007	d__Bacteria;p__Bacillota_A;c__Clostridia;o__Lachnospirales;f__Lachnospiraceae;g__;s__
QH13.bin.10_k141_15451_21	QH13.bin.10	K07007	d__Bacteria;p__Bacillota_A;c__Clostridia;o__Lachnospirales;f__Lachnospiraceae;g__;s__
QH13.bin.19_k141_660299_29	QH13.bin.19	K07007	d__Bacteria;p__Bacillota_A;c__Clostridia;o__Peptostreptococcales;f__Acidaminobacteraceae;g__Fusibacter_C;s__Fusibacter_C sp927417275
QH13.bin.30_k141_660336_26	QH13.bin.30	K23231	d__Bacteria;p__Bacillota_A;c__Clostridia;o__Clostridiales;f__Clostridiaceae;g__Clostridium_J;s__
QH13.bin.30_k141_137869_12	QH13.bin.30	K07007	d__Bacteria;p__Bacillota_A;c__Clostridia;o__Clostridiales;f__Clostridiaceae;g__Clostridium_J;s__
QH13.bin.30_k141_328471_40	QH13.bin.30	K07007	d__Bacteria;p__Bacillota_A;c__Clostridia;o__Clostridiales;f__Clostridiaceae;g__Clostridium_J;s__
QH13.bin.42_k141_538078_387	QH13.bin.42	K00076	d__Bacteria;p__Pseudomonadota;c__Gammaproteobacteria;o__Enterobacterales;f__Enterobacteriaceae;g__Escherichia;s__Escherichia coli
QH13.bin.48_k141_342542_6	QH13.bin.48	K07007	d__Bacteria;p__Pseudomonadota;c__Gammaproteobacteria;o__Pseudomonadales;f__Halomonadaceae;g__Halomonas;s__
QH13.bin.6_k141_280149_102	QH13.bin.6	K00076	d__Bacteria;p__Campylobacterota;c__Campylobacteria;o__Campylobacterales;f__Arcobacteraceae;g__Aliarcobacter;s__
QH13.bin.6_k141_348436_355	QH13.bin.6	K07007	d__Bacteria;p__Campylobacterota;c__Campylobacteria;o__Campylobacterales;f__Arcobacteraceae;g__Aliarcobacter;s__
QH13.bin.6_k141_230081_81	QH13.bin.6	K07007	d__Bacteria;p__Campylobacterota;c__Campylobacteria;o__Campylobacterales;f__Arcobacteraceae;g__Aliarcobacter;s__
QH14.bin.20_k141_495418_8	QH14.bin.20	K01442	d__Bacteria;p__Pseudomonadota;c__Gammaproteobacteria;o__Pseudomonadales;f__Moraxellaceae;g__Psychrobacter;s__
QH14.bin.20_k141_457724_1	QH14.bin.20	K07007	d__Bacteria;p__Pseudomonadota;c__Gammaproteobacteria;o__Pseudomonadales;f__Moraxellaceae;g__Psychrobacter;s__
QH14.bin.20_k141_313291_4	QH14.bin.20	K00076	d__Bacteria;p__Pseudomonadota;c__Gammaproteobacteria;o__Pseudomonadales;f__Moraxellaceae;g__Psychrobacter;s__
QH14.bin.25_k141_456715_10	QH14.bin.25	K07007	d__Bacteria;p__Bacillota;c__Bacilli;o__Acholeplasmatales;f__UBA5453;g__Acholeplasma_C;s__Acholeplasma_C brassicae
QH14.bin.30_k141_17645_6	QH14.bin.30	K00076	d__Bacteria;p__Pseudomonadota;c__Alphaproteobacteria;o__Caulobacterales;f__Caulobacteraceae;g__Brevundimonas;s__Brevundimonas bullata
QH14.bin.31_k141_424134_6	QH14.bin.31	K07007	d__Bacteria;p__Pseudomonadota;c__Gammaproteobacteria;o__Pseudomonadales;f__Cellvibrionaceae;g__Marinimicrobium;s__
QH14.bin.37_k141_517512_2	QH14.bin.37	K00076	d__Bacteria;p__Bacteroidota;c__Bacteroidia;o__Bacteroidales;f__Paludibacteraceae;g__Paludibacter;s__
QH14.bin.39_k141_269857_14	QH14.bin.39	K00076	d__Bacteria;p__Pseudomonadota;c__Gammaproteobacteria;o__Pseudomonadales;f__Pseudomonadaceae;g__Stutzerimonas;s__Stutzerimonas stutzeri_T
QH14.bin.39_k141_269857_27	QH14.bin.39	K00076	d__Bacteria;p__Pseudomonadota;c__Gammaproteobacteria;o__Pseudomonadales;f__Pseudomonadaceae;g__Stutzerimonas;s__Stutzerimonas stutzeri_T
QH14.bin.39_k141_391275_7	QH14.bin.39	K07007	d__Bacteria;p__Pseudomonadota;c__Gammaproteobacteria;o__Pseudomonadales;f__Pseudomonadaceae;g__Stutzerimonas;s__Stutzerimonas stutzeri_T
QH14.bin.39_k141_122855_13	QH14.bin.39	K07007	d__Bacteria;p__Pseudomonadota;c__Gammaproteobacteria;o__Pseudomonadales;f__Pseudomonadaceae;g__Stutzerimonas;s__Stutzerimonas stutzeri_T
QH14.bin.48_k141_287017_9	QH14.bin.48	K01442	d__Bacteria;p__Pseudomonadota;c__Gammaproteobacteria;o__Enterobacterales_A;f__Alteromonadaceae;g__Alishewanella;s__
QH14.bin.58_k141_327227_7	QH14.bin.58	K07007	d__Bacteria;p__Bacteroidota;c__Bacteroidia;o__Sphingobacteriales;f__Sphingobacteriaceae;g__Sphingobacterium;s__Sphingobacterium sp000938735
QH14.bin.5_k141_383452_8	QH14.bin.5	K01442	d__Bacteria;p__Bacteroidota;c__Bacteroidia;o__Bacteroidales;f__Tannerellaceae;g__Macellibacteroides;s__Macellibacteroides fermentans
QH14.bin.5_k141_175340_3	QH14.bin.5	K01442	d__Bacteria;p__Bacteroidota;c__Bacteroidia;o__Bacteroidales;f__Tannerellaceae;g__Macellibacteroides;s__Macellibacteroides fermentans
QH14.bin.7_k141_485359_47	QH14.bin.7	K01442	d__Bacteria;p__Pseudomonadota;c__Gammaproteobacteria;o__Pseudomonadales;f__Moraxellaceae;g__Acinetobacter;s__Acinetobacter sp009707625
QH15.bin.15_k141_662459_35	QH15.bin.15	K07007	d__Bacteria;p__Bacillota_A;c__Clostridia;o__Clostridiales;f__Clostridiaceae;g__Proteiniclasticum;s__
QH15.bin.15_k141_243260_3	QH15.bin.15	K07007	d__Bacteria;p__Bacillota_A;c__Clostridia;o__Clostridiales;f__Clostridiaceae;g__Proteiniclasticum;s__
QH15.bin.18_k141_146886_7	QH15.bin.18	K00076	d__Bacteria;p__Pseudomonadota;c__Alphaproteobacteria;o__Rhodobacterales;f__Rhodobacteraceae;g__EhC02;s__EhC02 sp024304855
QH15.bin.19_k141_489183_23	QH15.bin.19	K01442	d__Bacteria;p__Bacteroidota;c__Bacteroidia;o__Bacteroidales;f__Tannerellaceae;g__Macellibacteroides;s__Macellibacteroides fermentans
QH15.bin.19_k141_489183_32	QH15.bin.19	K01442	d__Bacteria;p__Bacteroidota;c__Bacteroidia;o__Bacteroidales;f__Tannerellaceae;g__Macellibacteroides;s__Macellibacteroides fermentans
QH15.bin.20_k141_122196_10	QH15.bin.20	K01442	d__Bacteria;p__Bacteroidota;c__Bacteroidia;o__Flavobacteriales;f__Flavobacteriaceae;g__Flavobacterium;s__
QH15.bin.23_k141_592756_66	QH15.bin.23	K07007	d__Bacteria;p__Pseudomonadota;c__Gammaproteobacteria;o__Pseudomonadales;f__Marinomonadaceae;g__Marinomonas;s__Marinomonas arctica
QH15.bin.25_k141_404354_55	QH15.bin.25	K07007	d__Bacteria;p__Bacteroidota;c__Bacteroidia;o__Flavobacteriales;f__Crocinitomicaceae;g__;s__
QH15.bin.26_k141_248351_9	QH15.bin.26	K07007	d__Bacteria;p__Bacteroidota;c__Bacteroidia;o__Cytophagales;f__Cyclobacteriaceae;g__Algoriphagus;s__
QH15.bin.31_k141_332767_17	QH15.bin.31	K00076	d__Bacteria;p__Pseudomonadota;c__Gammaproteobacteria;o__Burkholderiales;f__Burkholderiaceae_B;g__Comamonas;s__
QH15.bin.31_k141_648808_3	QH15.bin.31	K00076	d__Bacteria;p__Pseudomonadota;c__Gammaproteobacteria;o__Burkholderiales;f__Burkholderiaceae_B;g__Comamonas;s__
QH15.bin.34_k141_389278_6	QH15.bin.34	K01442	d__Bacteria;p__Pseudomonadota;c__Alphaproteobacteria;o__Rickettsiales;f__Rickettsiaceae;g__GCA-2402195;s__
QH15.bin.34_k141_698183_7	QH15.bin.34	K07007	d__Bacteria;p__Pseudomonadota;c__Alphaproteobacteria;o__Rickettsiales;f__Rickettsiaceae;g__GCA-2402195;s__
QH15.bin.44_k141_31031_8	QH15.bin.44	K01442	d__Bacteria;p__Pseudomonadota;c__Gammaproteobacteria;o__Pseudomonadales;f__Moraxellaceae;g__Acinetobacter;s__Acinetobacter bohemicus
QH15.bin.44_k141_473074_5	QH15.bin.44	K00076	d__Bacteria;p__Pseudomonadota;c__Gammaproteobacteria;o__Pseudomonadales;f__Moraxellaceae;g__Acinetobacter;s__Acinetobacter bohemicus
QH15.bin.44_k141_373370_8	QH15.bin.44	K00076	d__Bacteria;p__Pseudomonadota;c__Gammaproteobacteria;o__Pseudomonadales;f__Moraxellaceae;g__Acinetobacter;s__Acinetobacter bohemicus
QH15.bin.44_k141_783282_25	QH15.bin.44	K01442	d__Bacteria;p__Pseudomonadota;c__Gammaproteobacteria;o__Pseudomonadales;f__Moraxellaceae;g__Acinetobacter;s__Acinetobacter bohemicus
QH15.bin.44_k141_501515_2	QH15.bin.44	K01442	d__Bacteria;p__Pseudomonadota;c__Gammaproteobacteria;o__Pseudomonadales;f__Moraxellaceae;g__Acinetobacter;s__Acinetobacter bohemicus
QH15.bin.54_k141_542533_78	QH15.bin.54	K00076	d__Bacteria;p__Bacteroidota;c__Bacteroidia;o__Bacteroidales;f__Paludibacteraceae;g__Paludibacter;s__
QH15.bin.64_k141_103165_28	QH15.bin.64	K01442	d__Bacteria;p__Bacteroidota;c__Bacteroidia;o__Flavobacteriales;f__Flavobacteriaceae;g__Flavobacterium;s__
QH15.bin.69_k141_309479_40	QH15.bin.69	K00076	d__Bacteria;p__Bacteroidota;c__Bacteroidia;o__Sphingobacteriales;f__Sphingobacteriaceae;g__Arcticibacter;s__
QH15.bin.7_k141_611790_5	QH15.bin.7	K00076	d__Bacteria;p__Pseudomonadota;c__Gammaproteobacteria;o__Enterobacterales_A;f__Aeromonadaceae;g__Oceanisphaera;s__
QH15.bin.7_k141_31182_16	QH15.bin.7	K01442	d__Bacteria;p__Pseudomonadota;c__Gammaproteobacteria;o__Enterobacterales_A;f__Aeromonadaceae;g__Oceanisphaera;s__
QH15.bin.7_k141_31182_21	QH15.bin.7	K01442	d__Bacteria;p__Pseudomonadota;c__Gammaproteobacteria;o__Enterobacterales_A;f__Aeromonadaceae;g__Oceanisphaera;s__
QH16.bin.14_k141_125729_25	QH16.bin.14	K07007	d__Bacteria;p__Bacillota_A;c__Clostridia;o__Lachnospirales;f__Lachnospiraceae;g__Clostridium_N;s__
QH16.bin.14_k141_125729_181	QH16.bin.14	K07007	d__Bacteria;p__Bacillota_A;c__Clostridia;o__Lachnospirales;f__Lachnospiraceae;g__Clostridium_N;s__
QH16.bin.18_k141_129355_4	QH16.bin.18	K07007	d__Bacteria;p__Desulfobacterota;c__Desulfovibrionia;o__Desulfovibrionales;f__Desulfomicrobiaceae;g__Desulfomicrobium;s__
QH16.bin.20_k141_125597_9	QH16.bin.20	K07007	d__Bacteria;p__Bacillota_A;c__Clostridia;o__Lachnospirales;f__Lachnospiraceae;g__Mobilitalea;s__
QH16.bin.20_k141_168514_4	QH16.bin.20	K07007	d__Bacteria;p__Bacillota_A;c__Clostridia;o__Lachnospirales;f__Lachnospiraceae;g__Mobilitalea;s__
QH16.bin.26_k141_151799_57	QH16.bin.26	K07007	d__Bacteria;p__Bacteroidota;c__Bacteroidia;o__Bacteroidales;f__P3;g__UBA10566;s__UBA10566 sp017860275
QH16.bin.26_k141_243516_3	QH16.bin.26	K07007	d__Bacteria;p__Bacteroidota;c__Bacteroidia;o__Bacteroidales;f__P3;g__UBA10566;s__UBA10566 sp017860275
QH16.bin.27_k141_101277_4	QH16.bin.27	K00076	d__Bacteria;p__Pseudomonadota;c__Alphaproteobacteria;o__Rhodobacterales;f__Rhodobacteraceae;g__Cereibacter;s__Cereibacter changlensis
QH16.bin.31_k141_271989_5	QH16.bin.31	K01442	d__Bacteria;p__Pseudomonadota;c__Gammaproteobacteria;o__Burkholderiales;f__Burkholderiaceae_B;g__Comamonas;s__
QH16.bin.31_k141_306662_1	QH16.bin.31	K00076	d__Bacteria;p__Pseudomonadota;c__Gammaproteobacteria;o__Burkholderiales;f__Burkholderiaceae_B;g__Comamonas;s__
QH16.bin.45_k141_339352_9	QH16.bin.45	K07007	d__Bacteria;p__Pseudomonadota;c__Gammaproteobacteria;o__Enterobacterales_A;f__Aeromonadaceae;g__JAGOXX01;s__
QH16.bin.8_k141_240440_4	QH16.bin.8	K07007	d__Bacteria;p__Pseudomonadota;c__Gammaproteobacteria;o__Enterobacterales_A;f__Aeromonadaceae;g__Aeromonas;s__Aeromonas salmonicida
QH17.bin.25_k141_177614_109	QH17.bin.25	K00076	d__Bacteria;p__Bacteroidota;c__Bacteroidia;o__Bacteroidales;f__UBA1402;g__UBA8389;s__
QH17.bin.27_k141_30177_3	QH17.bin.27	K01442	d__Bacteria;p__Bacteroidota;c__Bacteroidia;o__Bacteroidales;f__Tannerellaceae;g__Macellibacteroides;s__Macellibacteroides fermentans
QH17.bin.27_k141_30177_12	QH17.bin.27	K01442	d__Bacteria;p__Bacteroidota;c__Bacteroidia;o__Bacteroidales;f__Tannerellaceae;g__Macellibacteroides;s__Macellibacteroides fermentans
QH17.bin.35_k141_101193_8	QH17.bin.35	K01442	d__Bacteria;p__Pseudomonadota;c__Gammaproteobacteria;o__Burkholderiales;f__Burkholderiaceae_B;g__Comamonas;s__
QH17.bin.35_k141_278889_5	QH17.bin.35	K00076	d__Bacteria;p__Pseudomonadota;c__Gammaproteobacteria;o__Burkholderiales;f__Burkholderiaceae_B;g__Comamonas;s__
QH20.bin.11_k141_415955_1	QH20.bin.11	K01442	d__Bacteria;p__Bacillota;c__Bacilli;o__Bacillales;f__Planococcaceae;g__Lysinibacillus;s__
QH20.bin.11_k141_721861_1	QH20.bin.11	K22606	d__Bacteria;p__Bacillota;c__Bacilli;o__Bacillales;f__Planococcaceae;g__Lysinibacillus;s__
QH20.bin.12_k141_415537_5	QH20.bin.12	K01442	d__Bacteria;p__Pseudomonadota;c__Gammaproteobacteria;o__Burkholderiales;f__Burkholderiaceae_B;g__Comamonas;s__
QH20.bin.13_k141_798729_30	QH20.bin.13	K07007	d__Bacteria;p__Bacillota_A;c__Clostridia;o__Lachnospirales;f__Lachnospiraceae;g__KM106-2;s__
QH20.bin.13_k141_622487_166	QH20.bin.13	K01442	d__Bacteria;p__Bacillota_A;c__Clostridia;o__Lachnospirales;f__Lachnospiraceae;g__KM106-2;s__
QH20.bin.13_k141_628782_1	QH20.bin.13	K00076	d__Bacteria;p__Bacillota_A;c__Clostridia;o__Lachnospirales;f__Lachnospiraceae;g__KM106-2;s__
QH20.bin.13_k141_409229_81	QH20.bin.13	K07007	d__Bacteria;p__Bacillota_A;c__Clostridia;o__Lachnospirales;f__Lachnospiraceae;g__KM106-2;s__
QH20.bin.15_k141_666580_16	QH20.bin.15	K00076	d__Bacteria;p__Pseudomonadota;c__Gammaproteobacteria;o__Pseudomonadales;f__Moraxellaceae;g__Acinetobacter;s__Acinetobacter pseudolwoffii
QH20.bin.16_k141_862513_7	QH20.bin.16	K00076	d__Bacteria;p__Pseudomonadota;c__Gammaproteobacteria;o__Enterobacterales;f__Enterobacteriaceae;g__Escherichia;s__Escherichia coli
QH20.bin.31_k141_89792_9	QH20.bin.31	K00076	d__Bacteria;p__Actinomycetota;c__Actinomycetia;o__Actinomycetales;f__Micrococcaceae;g__Arthrobacter_B;s__
QH20.bin.31_k141_672243_6	QH20.bin.31	K01442	d__Bacteria;p__Actinomycetota;c__Actinomycetia;o__Actinomycetales;f__Micrococcaceae;g__Arthrobacter_B;s__
QH20.bin.31_k141_731053_5	QH20.bin.31	K22604	d__Bacteria;p__Actinomycetota;c__Actinomycetia;o__Actinomycetales;f__Micrococcaceae;g__Arthrobacter_B;s__
QH20.bin.5_k141_421301_3	QH20.bin.5	K07007	d__Bacteria;p__Pseudomonadota;c__Alphaproteobacteria;o__Sphingomonadales;f__Sphingomonadaceae;g__Allosphingosinicella;s__
SD02.bin.5_k141_18719_37	SD02.bin.5	K00076	d__Bacteria;p__Campylobacterota;c__Campylobacteria;o__Campylobacterales;f__Helicobacteraceae;g__Helicobacter_G;s__
SD02.bin.5_k141_401130_78	SD02.bin.5	K01442	d__Bacteria;p__Campylobacterota;c__Campylobacteria;o__Campylobacterales;f__Helicobacteraceae;g__Helicobacter_G;s__
SD02.bin.7_k141_225017_5	SD02.bin.7	K00076	d__Bacteria;p__Campylobacterota;c__Campylobacteria;o__Campylobacterales;f__Helicobacteraceae;g__Helicobacter_G;s__
SD02.bin.7_k141_404323_3	SD02.bin.7	K01442	d__Bacteria;p__Campylobacterota;c__Campylobacteria;o__Campylobacterales;f__Helicobacteraceae;g__Helicobacter_G;s__
SD03.bin.11_k141_392267_4	SD03.bin.11	K01442	d__Bacteria;p__Campylobacterota;c__Campylobacteria;o__Campylobacterales;f__Helicobacteraceae;g__Helicobacter_G;s__
SD03.bin.11_k141_420471_1	SD03.bin.11	K00076	d__Bacteria;p__Campylobacterota;c__Campylobacteria;o__Campylobacterales;f__Helicobacteraceae;g__Helicobacter_G;s__
SD03.bin.11_k141_301733_4	SD03.bin.11	K01442	d__Bacteria;p__Campylobacterota;c__Campylobacteria;o__Campylobacterales;f__Helicobacteraceae;g__Helicobacter_G;s__
SD04.bin.3_k141_397947_1	SD04.bin.3	K01442	d__Bacteria;p__Bacillota;c__Bacilli;o__Lactobacillales;f__Lactobacillaceae;g__Ligilactobacillus;s__
SD04.bin.3_k141_293445_2	SD04.bin.3	K01442	d__Bacteria;p__Bacillota;c__Bacilli;o__Lactobacillales;f__Lactobacillaceae;g__Ligilactobacillus;s__
SD05.bin.7_k141_322307_4	SD05.bin.7	K01442	d__Bacteria;p__Campylobacterota;c__Campylobacteria;o__Campylobacterales;f__Helicobacteraceae;g__Helicobacter_G;s__
SD05.bin.7_k141_586054_9	SD05.bin.7	K00076	d__Bacteria;p__Campylobacterota;c__Campylobacteria;o__Campylobacterales;f__Helicobacteraceae;g__Helicobacter_G;s__
SD05.bin.7_k141_462425_3	SD05.bin.7	K01442	d__Bacteria;p__Campylobacterota;c__Campylobacteria;o__Campylobacterales;f__Helicobacteraceae;g__Helicobacter_G;s__
SD05.bin.8_k141_298800_11	SD05.bin.8	K01442	d__Bacteria;p__Bacillota_A;c__Clostridia;o__Peptostreptococcales;f__Peptostreptococcaceae;g__Peptacetobacter;s__Peptacetobacter hominis
SD05.bin.8_k141_224916_18	SD05.bin.8	K07007	d__Bacteria;p__Bacillota_A;c__Clostridia;o__Peptostreptococcales;f__Peptostreptococcaceae;g__Peptacetobacter;s__Peptacetobacter hominis
SD14.bin.3_k141_301148_3	SD14.bin.3	K01442	d__Bacteria;p__Bacillota;c__Bacilli;o__Lactobacillales;f__Lactobacillaceae;g__Ligilactobacillus;s__
SD16.bin.5_k141_512738_52	SD16.bin.5	K01442	d__Bacteria;p__Bacillota;c__Bacilli;o__Lactobacillales;f__Lactobacillaceae;g__Ligilactobacillus;s__
SD16.bin.5_k141_458206_3	SD16.bin.5	K01442	d__Bacteria;p__Bacillota;c__Bacilli;o__Lactobacillales;f__Lactobacillaceae;g__Ligilactobacillus;s__
SRR10083279.bin.21_k81_1102963_19	SRR10083279.bin.21	K07007	d__Bacteria;p__Campylobacterota;c__Campylobacteria;o__Campylobacterales;f__Campylobacteraceae;g__Campylobacter_E;s__Campylobacter_E sp018501205
SRR10083279.bin.21_k81_660789_4	SRR10083279.bin.21	K00076	d__Bacteria;p__Campylobacterota;c__Campylobacteria;o__Campylobacterales;f__Campylobacteraceae;g__Campylobacter_E;s__Campylobacter_E sp018501205
SRR10083280.bin.11_k81_110783_5	SRR10083280.bin.11	K07007	d__Bacteria;p__Bacillota_A;c__Clostridia;o__Clostridiales;f__Clostridiaceae;g__Clostridium;s__
SRR10083280.bin.22_k81_414653_14	SRR10083280.bin.22	K07007	d__Bacteria;p__Bacillota;c__Bacilli;o__Lactobacillales;f__Enterococcaceae;g__Enterococcus_B;s__Enterococcus_B pernyi
SRR10083280.bin.26_k81_348652_2	SRR10083280.bin.26	K07007	d__Bacteria;p__Bacillota;c__Bacilli;o__Haloplasmatales;f__Turicibacteraceae;g__Turicibacter;s__
SRR10083280.bin.26_k81_296069_8	SRR10083280.bin.26	K01442	d__Bacteria;p__Bacillota;c__Bacilli;o__Haloplasmatales;f__Turicibacteraceae;g__Turicibacter;s__
SRR10083280.bin.26_k81_296069_9	SRR10083280.bin.26	K01442	d__Bacteria;p__Bacillota;c__Bacilli;o__Haloplasmatales;f__Turicibacteraceae;g__Turicibacter;s__
SRR10083281.bin.18_k81_513618_27	SRR10083281.bin.18	K07007	d__Bacteria;p__Bacteroidota;c__Bacteroidia;o__Sphingobacteriales;f__Sphingobacteriaceae;g__Pedobacter;s__
SRR10083281.bin.42_k81_539104_2	SRR10083281.bin.42	K07007	d__Bacteria;p__Campylobacterota;c__Campylobacteria;o__Campylobacterales;f__Campylobacteraceae;g__Campylobacter_E;s__Campylobacter_E sp018501205
SRR10083281.bin.42_k81_672626_18	SRR10083281.bin.42	K00076	d__Bacteria;p__Campylobacterota;c__Campylobacteria;o__Campylobacterales;f__Campylobacteraceae;g__Campylobacter_E;s__Campylobacter_E sp018501205
SRR10083281.bin.51_k81_399043_5	SRR10083281.bin.51	K01442	d__Bacteria;p__Pseudomonadota;c__Gammaproteobacteria;o__Xanthomonadales;f__Xanthomonadaceae;g__Stenotrophomonas;s__Stenotrophomonas maltophilia_AA
SRR10083282.bin.33_k81_1006954_25	SRR10083282.bin.33	K01442	d__Bacteria;p__Bacillota_A;c__Clostridia;o__Lachnospirales;f__Lachnospiraceae;g__KM106-2;s__
SRR10083282.bin.33_k81_748397_55	SRR10083282.bin.33	K00076	d__Bacteria;p__Bacillota_A;c__Clostridia;o__Lachnospirales;f__Lachnospiraceae;g__KM106-2;s__
SRR10083282.bin.33_k81_707474_21	SRR10083282.bin.33	K07007	d__Bacteria;p__Bacillota_A;c__Clostridia;o__Lachnospirales;f__Lachnospiraceae;g__KM106-2;s__
SRR10083282.bin.33_k81_254402_47	SRR10083282.bin.33	K07007	d__Bacteria;p__Bacillota_A;c__Clostridia;o__Lachnospirales;f__Lachnospiraceae;g__KM106-2;s__
SRR10083282.bin.42_k81_549903_154	SRR10083282.bin.42	K01442	d__Bacteria;p__Pseudomonadota;c__Gammaproteobacteria;o__Enterobacterales;f__Enterobacteriaceae;g__Hafnia;s__Hafnia alvei
SRR10083284.bin.18_k81_493265_16	SRR10083284.bin.18	K07007	d__Bacteria;p__Bacillota;c__Bacilli;o__Erysipelotrichales;f__Erysipelotrichaceae;g__Breznakia;s__
SRR10083284.bin.18_k81_569449_34	SRR10083284.bin.18	K01442	d__Bacteria;p__Bacillota;c__Bacilli;o__Erysipelotrichales;f__Erysipelotrichaceae;g__Breznakia;s__
SRR10083284.bin.18_k81_581211_1	SRR10083284.bin.18	K00076	d__Bacteria;p__Bacillota;c__Bacilli;o__Erysipelotrichales;f__Erysipelotrichaceae;g__Breznakia;s__
SRR10083284.bin.41_k81_107623_2	SRR10083284.bin.41	K01442	d__Bacteria;p__Bacillota;c__Bacilli;o__Lactobacillales;f__Lactobacillaceae;g__Ligilactobacillus;s__
SRR10083284.bin.41_k81_11184_59	SRR10083284.bin.41	K01442	d__Bacteria;p__Bacillota;c__Bacilli;o__Lactobacillales;f__Lactobacillaceae;g__Ligilactobacillus;s__
SRR10083284.bin.41_k81_267377_10	SRR10083284.bin.41	K23231	d__Bacteria;p__Bacillota;c__Bacilli;o__Lactobacillales;f__Lactobacillaceae;g__Ligilactobacillus;s__
SRR10083284.bin.4_k81_630742_12	SRR10083284.bin.4	K07007	d__Bacteria;p__Actinomycetota;c__Coriobacteriia;o__Coriobacteriales;f__Atopobiaceae;g__;s__
SRR10083284.bin.4_k81_702498_20	SRR10083284.bin.4	K00076	d__Bacteria;p__Actinomycetota;c__Coriobacteriia;o__Coriobacteriales;f__Atopobiaceae;g__;s__
SRR10083284.bin.4_k81_190125_41	SRR10083284.bin.4	K23231	d__Bacteria;p__Actinomycetota;c__Coriobacteriia;o__Coriobacteriales;f__Atopobiaceae;g__;s__
SRR10083285.bin.26_k81_494653_16	SRR10083285.bin.26	K00076	d__Bacteria;p__Campylobacterota;c__Campylobacteria;o__Campylobacterales;f__Helicobacteraceae;g__Helicobacter_G;s__
SRR10083285.bin.26_k81_533406_45	SRR10083285.bin.26	K01442	d__Bacteria;p__Campylobacterota;c__Campylobacteria;o__Campylobacterales;f__Helicobacteraceae;g__Helicobacter_G;s__
SRR10083285.bin.3_k81_429799_20	SRR10083285.bin.3	K00076	d__Bacteria;p__Campylobacterota;c__Campylobacteria;o__Campylobacterales;f__Campylobacteraceae;g__Campylobacter_E;s__Campylobacter_E sp018501205
SRR10083285.bin.3_k81_75758_2	SRR10083285.bin.3	K07007	d__Bacteria;p__Campylobacterota;c__Campylobacteria;o__Campylobacterales;f__Campylobacteraceae;g__Campylobacter_E;s__Campylobacter_E sp018501205
SRR10083300.bin.17_k81_253663_3	SRR10083300.bin.17	K01442	d__Bacteria;p__Bacillota;c__Bacilli;o__Lactobacillales;f__Enterococcaceae;g__Enterococcus_E;s__
SRR10083300.bin.17_k81_1378154_7	SRR10083300.bin.17	K07007	d__Bacteria;p__Bacillota;c__Bacilli;o__Lactobacillales;f__Enterococcaceae;g__Enterococcus_E;s__
SRR10083301.bin.9_k81_1786626_1	SRR10083301.bin.9	K07007	d__Bacteria;p__Verrucomicrobiota;c__Verrucomicrobiae;o__Pedosphaerales;f__UBA9464;g__;s__
SRR10083302.bin.11_k81_475823_45	SRR10083302.bin.11	K07007	d__Bacteria;p__Bacillota_A;c__Clostridia;o__Lachnospirales;f__Lachnospiraceae;g__CAG-603;s__CAG-603 sp900066105
SRR10083302.bin.11_k81_460581_13	SRR10083302.bin.11	K07007	d__Bacteria;p__Bacillota_A;c__Clostridia;o__Lachnospirales;f__Lachnospiraceae;g__CAG-603;s__CAG-603 sp900066105
SRR10083302.bin.15_k81_472889_34	SRR10083302.bin.15	K07007	d__Bacteria;p__Bacillota_A;c__Clostridia;o__Oscillospirales;f__Acutalibacteraceae;g__CAG-177;s__CAG-177 sp003514385
SRR10083302.bin.15_k81_614903_12	SRR10083302.bin.15	K07007	d__Bacteria;p__Bacillota_A;c__Clostridia;o__Oscillospirales;f__Acutalibacteraceae;g__CAG-177;s__CAG-177 sp003514385
SRR10083302.bin.15_k81_245057_39	SRR10083302.bin.15	K00076	d__Bacteria;p__Bacillota_A;c__Clostridia;o__Oscillospirales;f__Acutalibacteraceae;g__CAG-177;s__CAG-177 sp003514385
SRR10083302.bin.17_k81_443108_49	SRR10083302.bin.17	K07007	d__Bacteria;p__Bacillota_A;c__Clostridia;o__Christensenellales;f__CAG-917;g__CAG-349;s__CAG-349 sp003539515
SRR10083302.bin.22_k81_30287_16	SRR10083302.bin.22	K01442	d__Bacteria;p__Bacillota_A;c__Clostridia;o__Oscillospirales;f__Oscillospiraceae;g__ER4;s__ER4 sp900317525
SRR10083302.bin.23_k81_616937_156	SRR10083302.bin.23	K07007	d__Bacteria;p__Bacillota_A;c__Clostridia;o__Lachnospirales;f__Lachnospiraceae;g__Butyrivibrio_A;s__Butyrivibrio_A sp000431815
SRR10083302.bin.23_k81_320811_15	SRR10083302.bin.23	K07007	d__Bacteria;p__Bacillota_A;c__Clostridia;o__Lachnospirales;f__Lachnospiraceae;g__Butyrivibrio_A;s__Butyrivibrio_A sp000431815
SRR10083302.bin.23_k81_20038_21	SRR10083302.bin.23	K01442	d__Bacteria;p__Bacillota_A;c__Clostridia;o__Lachnospirales;f__Lachnospiraceae;g__Butyrivibrio_A;s__Butyrivibrio_A sp000431815
SRR10083302.bin.24_k81_581645_11	SRR10083302.bin.24	K07007	d__Bacteria;p__Bacillota_A;c__Clostridia;o__Oscillospirales;f__Ruminococcaceae;g__Ruminococcus_F;s__Ruminococcus_F champanellensis
SRR10083302.bin.26_k81_184870_13	SRR10083302.bin.26	K01442	d__Bacteria;p__Bacillota_A;c__Clostridia;o__Christensenellales;f__CAG-74;g__UBA11524;s__UBA11524 sp000437595
SRR10083302.bin.26_k81_190215_1	SRR10083302.bin.26	K07007	d__Bacteria;p__Bacillota_A;c__Clostridia;o__Christensenellales;f__CAG-74;g__UBA11524;s__UBA11524 sp000437595
SRR10083302.bin.32_k81_444417_66	SRR10083302.bin.32	K07007	d__Bacteria;p__Bacillota_A;c__Clostridia;o__Oscillospirales;f__Ruminococcaceae;g__Ruminiclostridium_E;s__Ruminiclostridium_E siraeum
SRR10083302.bin.32_k81_583616_30	SRR10083302.bin.32	K07007	d__Bacteria;p__Bacillota_A;c__Clostridia;o__Oscillospirales;f__Ruminococcaceae;g__Ruminiclostridium_E;s__Ruminiclostridium_E siraeum
SRR10083302.bin.38_k81_148770_5	SRR10083302.bin.38	K07007	d__Bacteria;p__Bacillota_A;c__Clostridia;o__Lachnospirales;f__Lachnospiraceae;g__CAG-194;s__CAG-194 sp000432915
SRR10083302.bin.38_k81_149508_20	SRR10083302.bin.38	K07007	d__Bacteria;p__Bacillota_A;c__Clostridia;o__Lachnospirales;f__Lachnospiraceae;g__CAG-194;s__CAG-194 sp000432915
SRR10083302.bin.42_k81_502812_5	SRR10083302.bin.42	K07007	d__Bacteria;p__Bacillota_A;c__Clostridia;o__Lachnospirales;f__Lachnospiraceae;g__COE1;s__COE1 sp001916965
SRR10083302.bin.42_k81_314653_5	SRR10083302.bin.42	K22604	d__Bacteria;p__Bacillota_A;c__Clostridia;o__Lachnospirales;f__Lachnospiraceae;g__COE1;s__COE1 sp001916965
SRR10083302.bin.42_k81_406304_7	SRR10083302.bin.42	K07007	d__Bacteria;p__Bacillota_A;c__Clostridia;o__Lachnospirales;f__Lachnospiraceae;g__COE1;s__COE1 sp001916965
SRR10083302.bin.43_k81_334197_32	SRR10083302.bin.43	K01442	d__Bacteria;p__Bacteroidota;c__Bacteroidia;o__Bacteroidales;f__Bacteroidaceae;g__Bacteroides;s__Bacteroides uniformis
SRR10083302.bin.43_k81_31160_23	SRR10083302.bin.43	K01442	d__Bacteria;p__Bacteroidota;c__Bacteroidia;o__Bacteroidales;f__Bacteroidaceae;g__Bacteroides;s__Bacteroides uniformis
SRR10083302.bin.54_k81_386843_4	SRR10083302.bin.54	K07007	d__Bacteria;p__Bacillota_A;c__Clostridia;o__Oscillospirales;f__Oscillospiraceae;g__Faecousia;s__Faecousia sp900540635
SRR10083302.bin.54_k81_342930_5	SRR10083302.bin.54	K22606	d__Bacteria;p__Bacillota_A;c__Clostridia;o__Oscillospirales;f__Oscillospiraceae;g__Faecousia;s__Faecousia sp900540635
SRR10083302.bin.54_k81_535689_8	SRR10083302.bin.54	K07007	d__Bacteria;p__Bacillota_A;c__Clostridia;o__Oscillospirales;f__Oscillospiraceae;g__Faecousia;s__Faecousia sp900540635
SRR10083302.bin.73_k81_458478_14	SRR10083302.bin.73	K01442	d__Bacteria;p__Campylobacterota;c__Campylobacteria;o__Campylobacterales;f__Helicobacteraceae;g__Helicobacter_H;s__Helicobacter_H anseris
SRR10083302.bin.73_k81_436283_7	SRR10083302.bin.73	K00076	d__Bacteria;p__Campylobacterota;c__Campylobacteria;o__Campylobacterales;f__Helicobacteraceae;g__Helicobacter_H;s__Helicobacter_H anseris
SRR10083302.bin.74_k81_350892_58	SRR10083302.bin.74	K01442	d__Bacteria;p__Bacillota;c__Bacilli;o__Lactobacillales;f__Lactobacillaceae;g__Ligilactobacillus;s__
SRR10083302.bin.77_k81_85300_14	SRR10083302.bin.77	K01442	d__Bacteria;p__Bacteroidota;c__Bacteroidia;o__Bacteroidales;f__Rikenellaceae;g__Alistipes;s__Alistipes finegoldii
SRR10083302.bin.77_k81_11209_8	SRR10083302.bin.77	K01442	d__Bacteria;p__Bacteroidota;c__Bacteroidia;o__Bacteroidales;f__Rikenellaceae;g__Alistipes;s__Alistipes finegoldii
SRR10083302.bin.79_k81_114496_5	SRR10083302.bin.79	K07007	d__Bacteria;p__Bacillota_A;c__Clostridia;o__Lachnospirales;f__Lachnospiraceae;g__CAG-95;s__CAG-95 sp000438155
SRR10083302.bin.79_k81_7630_1	SRR10083302.bin.79	K22605	d__Bacteria;p__Bacillota_A;c__Clostridia;o__Lachnospirales;f__Lachnospiraceae;g__CAG-95;s__CAG-95 sp000438155
SRR10083302.bin.79_k81_218571_8	SRR10083302.bin.79	K07007	d__Bacteria;p__Bacillota_A;c__Clostridia;o__Lachnospirales;f__Lachnospiraceae;g__CAG-95;s__CAG-95 sp000438155
SRR10083302.bin.7_k81_331604_13	SRR10083302.bin.7	K01442	d__Bacteria;p__Bacteroidota;c__Bacteroidia;o__Bacteroidales;f__Rikenellaceae;g__Alistipes;s__Alistipes putredinis
SRR10083302.bin.80_k81_610753_5	SRR10083302.bin.80	K07007	d__Bacteria;p__Bacillota_A;c__Clostridia;o__Oscillospirales;f__Oscillospiraceae;g__CAG-170;s__CAG-170 sp000432135
SRR10083302.bin.80_k81_448074_4	SRR10083302.bin.80	K07007	d__Bacteria;p__Bacillota_A;c__Clostridia;o__Oscillospirales;f__Oscillospiraceae;g__CAG-170;s__CAG-170 sp000432135
SRR10083302.bin.81_k81_222000_98	SRR10083302.bin.81	K07007	d__Bacteria;p__Bacillota_A;c__Clostridia;o__Lachnospirales;f__Lachnospiraceae;g__Wujia;s__Wujia chipingensis
SRR10083302.bin.81_k81_222000_178	SRR10083302.bin.81	K07007	d__Bacteria;p__Bacillota_A;c__Clostridia;o__Lachnospirales;f__Lachnospiraceae;g__Wujia;s__Wujia chipingensis
SRR10083302.bin.81_k81_309994_37	SRR10083302.bin.81	K01442	d__Bacteria;p__Bacillota_A;c__Clostridia;o__Lachnospirales;f__Lachnospiraceae;g__Wujia;s__Wujia chipingensis
SRR10083303.bin.21_k81_175048_2	SRR10083303.bin.21	K01442	d__Bacteria;p__Bacteroidota;c__Bacteroidia;o__Bacteroidales;f__Bacteroidaceae;g__Bacteroides;s__Bacteroides stercoris
SRR10083303.bin.22_k81_902585_10	SRR10083303.bin.22	K07007	d__Bacteria;p__Bacillota_A;c__Clostridia;o__Oscillospirales;f__Acutalibacteraceae;g__Ruminococcus_E;s__Ruminococcus_E sp003438075
SRR10083303.bin.22_k81_511861_3	SRR10083303.bin.22	K07007	d__Bacteria;p__Bacillota_A;c__Clostridia;o__Oscillospirales;f__Acutalibacteraceae;g__Ruminococcus_E;s__Ruminococcus_E sp003438075
SRR10083303.bin.24_k81_524608_2	SRR10083303.bin.24	K01442	d__Bacteria;p__Bacillota;c__Bacilli;o__Lactobacillales;f__Lactobacillaceae;g__Ligilactobacillus;s__
SRR10083303.bin.24_k81_248147_3	SRR10083303.bin.24	K01442	d__Bacteria;p__Bacillota;c__Bacilli;o__Lactobacillales;f__Lactobacillaceae;g__Ligilactobacillus;s__
SRR10083303.bin.33_k81_531794_1	SRR10083303.bin.33	K07007	d__Bacteria;p__Pseudomonadota;c__Gammaproteobacteria;o__Enterobacterales_A;f__Aeromonadaceae;g__JAGOXX01;s__
SRR10083303.bin.44_k81_488561_5	SRR10083303.bin.44	K07007	d__Bacteria;p__Bacillota_A;c__Clostridia;o__Lachnospirales;f__Lachnospiraceae;g__Agathobacter;s__Agathobacter faecis
SRR10083303.bin.44_k81_450024_24	SRR10083303.bin.44	K07007	d__Bacteria;p__Bacillota_A;c__Clostridia;o__Lachnospirales;f__Lachnospiraceae;g__Agathobacter;s__Agathobacter faecis
SRR10083303.bin.50_k81_474554_7	SRR10083303.bin.50	K07007	d__Bacteria;p__Bacillota_A;c__Clostridia;o__Oscillospirales;f__Ruminococcaceae;g__Gemmiger;s__Gemmiger formicilis
SRR10083303.bin.54_k81_175718_3	SRR10083303.bin.54	K01442	d__Bacteria;p__Bacillota;c__Bacilli;o__Mycoplasmatales;f__Mycoplasmoidaceae;g__Ureaplasma;s__
SRR10083303.bin.54_k81_175718_4	SRR10083303.bin.54	K01442	d__Bacteria;p__Bacillota;c__Bacilli;o__Mycoplasmatales;f__Mycoplasmoidaceae;g__Ureaplasma;s__
SRR10083304.bin.15_k81_945509_100	SRR10083304.bin.15	K07007	d__Bacteria;p__Bacillota_A;c__Clostridia;o__Lachnospirales;f__Lachnospiraceae;g__Agathobacter;s__Agathobacter rectalis
SRR10083304.bin.15_k81_945509_212	SRR10083304.bin.15	K07007	d__Bacteria;p__Bacillota_A;c__Clostridia;o__Lachnospirales;f__Lachnospiraceae;g__Agathobacter;s__Agathobacter rectalis
SRR10083304.bin.20_k81_4348_16	SRR10083304.bin.20	K07007	d__Bacteria;p__Bacillota_A;c__Clostridia;o__Oscillospirales;f__Ruminococcaceae;g__Faecalibacterium;s__Faecalibacterium longum
SRR10083304.bin.20_k81_100325_17	SRR10083304.bin.20	K07007	d__Bacteria;p__Bacillota_A;c__Clostridia;o__Oscillospirales;f__Ruminococcaceae;g__Faecalibacterium;s__Faecalibacterium longum
SRR10083305.bin.27_k81_412837_4	SRR10083305.bin.27	K07007	d__Bacteria;p__Bacillota_A;c__Clostridia;o__Clostridiales;f__Clostridiaceae;g__Clostridium;s__
SRR10083305.bin.27_k81_1647239_2	SRR10083305.bin.27	K22606	d__Bacteria;p__Bacillota_A;c__Clostridia;o__Clostridiales;f__Clostridiaceae;g__Clostridium;s__
SRR10083305.bin.27_k81_831577_1	SRR10083305.bin.27	K15870	d__Bacteria;p__Bacillota_A;c__Clostridia;o__Clostridiales;f__Clostridiaceae;g__Clostridium;s__
SRR10083305.bin.27_k81_117811_4	SRR10083305.bin.27	K07007	d__Bacteria;p__Bacillota_A;c__Clostridia;o__Clostridiales;f__Clostridiaceae;g__Clostridium;s__
SRR10083305.bin.27_k81_864095_1	SRR10083305.bin.27	K07007	d__Bacteria;p__Bacillota_A;c__Clostridia;o__Clostridiales;f__Clostridiaceae;g__Clostridium;s__
SRR10083305.bin.27_k81_2420605_4	SRR10083305.bin.27	K15870	d__Bacteria;p__Bacillota_A;c__Clostridia;o__Clostridiales;f__Clostridiaceae;g__Clostridium;s__
SRR10083307.bin.12_k81_2426739_38	SRR10083307.bin.12	K07007	d__Bacteria;p__Bacillota_A;c__Clostridia;o__Clostridiales;f__Clostridiaceae;g__Clostridium;s__
SRR10083307.bin.12_k81_2576986_46	SRR10083307.bin.12	K07007	d__Bacteria;p__Bacillota_A;c__Clostridia;o__Clostridiales;f__Clostridiaceae;g__Clostridium;s__
SRR10083307.bin.12_k81_187686_54	SRR10083307.bin.12	K07007	d__Bacteria;p__Bacillota_A;c__Clostridia;o__Clostridiales;f__Clostridiaceae;g__Clostridium;s__
SRR10083307.bin.12_k81_335504_3	SRR10083307.bin.12	K23231	d__Bacteria;p__Bacillota_A;c__Clostridia;o__Clostridiales;f__Clostridiaceae;g__Clostridium;s__
SRR10083307.bin.12_k81_1355181_2	SRR10083307.bin.12	K22605	d__Bacteria;p__Bacillota_A;c__Clostridia;o__Clostridiales;f__Clostridiaceae;g__Clostridium;s__
SRR10083307.bin.19_k81_1500831_2	SRR10083307.bin.19	K07007	d__Bacteria;p__Bacteroidota;c__Bacteroidia;o__Chitinophagales;f__Chitinophagaceae;g__Sediminibacterium;s__Sediminibacterium sp018971025
SRR10083308.bin.11_k81_1534785_4	SRR10083308.bin.11	K07007	d__Bacteria;p__Bacteroidota;c__Bacteroidia;o__Bacteroidales;f__P3;g__UBA10566;s__UBA10566 sp002399565
SRR10083308.bin.16_k81_1702358_2	SRR10083308.bin.16	K01442	d__Bacteria;p__Bacteroidota;c__Bacteroidia;o__Bacteroidales;f__Tannerellaceae;g__Macellibacteroides;s__Macellibacteroides fermentans
SRR10083309.bin.18_k81_1585419_2	SRR10083309.bin.18	K07007	d__Bacteria;p__Acidobacteriota;c__Blastocatellia;o__RBC074;f__RBC074;g__CAIOZW01;s__
SRR10083309.bin.25_k81_2163587_23	SRR10083309.bin.25	K07007	d__Bacteria;p__Pseudomonadota;c__Gammaproteobacteria;o__Xanthomonadales;f__Xanthomonadaceae;g__;s__
SRR10083309.bin.30_k81_1070_2	SRR10083309.bin.30	K07007	d__Bacteria;p__Eisenbacteria;c__RBG-16-71-46;o__RBG-16-71-46;f__RBG-16-71-46;g__JAIOPA01;s__
SRR10083309.bin.42_k81_1878083_6	SRR10083309.bin.42	K07007	d__Bacteria;p__Bacteroidota;c__Kapabacteria;o__Kapabacteriales;f__NICIL-2;g__;s__
SRR10083309.bin.44_k81_1668527_28	SRR10083309.bin.44	K01442	d__Bacteria;p__Bacillota;c__Bacilli;o__Lactobacillales;f__Lactobacillaceae;g__Ligilactobacillus;s__
SRR10083309.bin.44_k81_993348_2	SRR10083309.bin.44	K01442	d__Bacteria;p__Bacillota;c__Bacilli;o__Lactobacillales;f__Lactobacillaceae;g__Ligilactobacillus;s__
SRR10083310.bin.26_k81_971485_13	SRR10083310.bin.26	K00076	d__Bacteria;p__Verrucomicrobiota;c__Verrucomicrobiae;o__Pedosphaerales;f__UBA8199;g__UBA8199;s__
SRR10083310.bin.26_k81_1573556_5	SRR10083310.bin.26	K07007	d__Bacteria;p__Verrucomicrobiota;c__Verrucomicrobiae;o__Pedosphaerales;f__UBA8199;g__UBA8199;s__
SRR10083310.bin.34_k81_1422610_16	SRR10083310.bin.34	K01442	d__Bacteria;p__Bacillota;c__Bacilli;o__Lactobacillales;f__Lactobacillaceae;g__Ligilactobacillus;s__
SRR10083310.bin.34_k81_2050086_2	SRR10083310.bin.34	K01442	d__Bacteria;p__Bacillota;c__Bacilli;o__Lactobacillales;f__Lactobacillaceae;g__Ligilactobacillus;s__
SRR10083310.bin.40_k81_431047_12	SRR10083310.bin.40	K07007	d__Bacteria;p__Campylobacterota;c__Campylobacteria;o__Campylobacterales;f__Arcobacteraceae;g__Aliarcobacter;s__
SRR10083310.bin.40_k81_260608_2	SRR10083310.bin.40	K07007	d__Bacteria;p__Campylobacterota;c__Campylobacteria;o__Campylobacterales;f__Arcobacteraceae;g__Aliarcobacter;s__
SRR10083310.bin.40_k81_2248374_18	SRR10083310.bin.40	K00076	d__Bacteria;p__Campylobacterota;c__Campylobacteria;o__Campylobacterales;f__Arcobacteraceae;g__Aliarcobacter;s__
SRR10083310.bin.45_k81_1803985_8	SRR10083310.bin.45	K07007	d__Bacteria;p__Desulfobacterota;c__Desulfobulbia;o__Desulfobulbales;f__Desulfobulbaceae;g__Desulfobulbus;s__
SRR10083310.bin.53_k81_89740_34	SRR10083310.bin.53	K07007	d__Bacteria;p__Cloacimonadota;c__Cloacimonadia;o__Cloacimonadales;f__Cloacimonadaceae;g__Cloacimonas;s__
SRR10083310.bin.64_k81_1142896_3	SRR10083310.bin.64	K01442	d__Bacteria;p__Pseudomonadota;c__Gammaproteobacteria;o__Thiomicrospirales;f__Thiomicrospiraceae;g__GCA-002282575;s__
SRR10083310.bin.64_k81_1918376_14	SRR10083310.bin.64	K07007	d__Bacteria;p__Pseudomonadota;c__Gammaproteobacteria;o__Thiomicrospirales;f__Thiomicrospiraceae;g__GCA-002282575;s__
SRR10083310.bin.9_k81_27138_15	SRR10083310.bin.9	K07007	d__Bacteria;p__Bacteroidota;c__Bacteroidia;o__Bacteroidales;f__UBA932;g__Bact-08;s__
SRR10083310.bin.9_k81_643701_3	SRR10083310.bin.9	K07007	d__Bacteria;p__Bacteroidota;c__Bacteroidia;o__Bacteroidales;f__UBA932;g__Bact-08;s__
SRR10083311.bin.5_k81_2820409_3	SRR10083311.bin.5	K07007	d__Bacteria;p__Patescibacteria;c__Paceibacteria;o__UBA9983_A;f__PALSA-1337;g__;s__
SRR10492798.bin.20_k81_436730_32	SRR10492798.bin.20	K07007	d__Bacteria;p__Bacillota_A;c__Clostridia;o__Tissierellales;f__Gottschalkiaceae;g__Gottschalkia;s__
SRR10492799.bin.17_k81_718012_3	SRR10492799.bin.17	K07007	d__Bacteria;p__Pseudomonadota;c__Gammaproteobacteria;o__Pseudomonadales;f__Marinomonadaceae;g__Marinomonas;s__Marinomonas arctica
SRR10492799.bin.25_k81_117336_2	SRR10492799.bin.25	K07007	d__Bacteria;p__Pseudomonadota;c__Gammaproteobacteria;o__Enterobacterales_A;f__Alteromonadaceae;g__Pseudoalteromonas;s__Pseudoalteromonas prydzensis_A
SRR10492799.bin.26_k81_128072_8	SRR10492799.bin.26	K22606	d__Bacteria;p__Bacillota;c__Bacilli;o__Exiguobacterales;f__Exiguobacteraceae;g__Exiguobacterium;s__
SRR10492799.bin.26_k81_818455_9	SRR10492799.bin.26	K07007	d__Bacteria;p__Bacillota;c__Bacilli;o__Exiguobacterales;f__Exiguobacteraceae;g__Exiguobacterium;s__
SRR10492799.bin.26_k81_456430_2	SRR10492799.bin.26	K22606	d__Bacteria;p__Bacillota;c__Bacilli;o__Exiguobacterales;f__Exiguobacteraceae;g__Exiguobacterium;s__
SRR10492799.bin.28_k81_140604_2	SRR10492799.bin.28	K01442	d__Bacteria;p__Pseudomonadota;c__Gammaproteobacteria;o__Pseudomonadales;f__Moraxellaceae;g__Acinetobacter;s__Acinetobacter pseudolwoffii
SRR10492799.bin.28_k81_447857_5	SRR10492799.bin.28	K00076	d__Bacteria;p__Pseudomonadota;c__Gammaproteobacteria;o__Pseudomonadales;f__Moraxellaceae;g__Acinetobacter;s__Acinetobacter pseudolwoffii
SRR10492799.bin.34_k81_628802_14	SRR10492799.bin.34	K01442	d__Bacteria;p__Bacteroidota;c__Bacteroidia;o__Bacteroidales;f__Paludibacteraceae;g__Gallipaludibacter;s__Gallipaludibacter merdavium
SRR10492799.bin.4_k81_424564_2	SRR10492799.bin.4	K07007	d__Bacteria;p__Pseudomonadota;c__Gammaproteobacteria;o__Enterobacterales_A;f__Shewanellaceae;g__Shewanella;s__
SRR10492799.bin.4_k81_105619_31	SRR10492799.bin.4	K00076	d__Bacteria;p__Pseudomonadota;c__Gammaproteobacteria;o__Enterobacterales_A;f__Shewanellaceae;g__Shewanella;s__
SRR10492800.bin.40_k81_1108865_4	SRR10492800.bin.40	K01442	d__Bacteria;p__Pseudomonadota;c__Gammaproteobacteria;o__Enterobacterales_A;f__Alteromonadaceae;g__Aliidiomarina;s__
SRR10492800.bin.45_k81_631542_2	SRR10492800.bin.45	K07007	d__Bacteria;p__Pseudomonadota;c__Gammaproteobacteria;o__Pseudomonadales;f__Pseudomonadaceae;g__Pseudomonas_E;s__
SRR10492800.bin.45_k81_508038_4	SRR10492800.bin.45	K00076	d__Bacteria;p__Pseudomonadota;c__Gammaproteobacteria;o__Pseudomonadales;f__Pseudomonadaceae;g__Pseudomonas_E;s__
SRR13307460.bin.13_k81_183399_7	SRR13307460.bin.13	K01442	d__Bacteria;p__Bacteroidota;c__Bacteroidia;o__Bacteroidales;f__UBA932;g__CALUPD01;s__
SRR13307460.bin.13_k81_239603_3	SRR13307460.bin.13	K22605	d__Bacteria;p__Bacteroidota;c__Bacteroidia;o__Bacteroidales;f__UBA932;g__CALUPD01;s__
SRR19660467.bin.20_k81_166945_1	SRR19660467.bin.20	K07007	d__Bacteria;p__Bacillota;c__Bacilli;o__Lactobacillales;f__Streptococcaceae;g__Lactococcus;s__Lactococcus garvieae
SRR19660470.bin.8_k81_17222_7	SRR19660470.bin.8	K00076	d__Bacteria;p__Pseudomonadota;c__Gammaproteobacteria;o__Pseudomonadales;f__Moraxellaceae;g__Psychrobacter;s__
SRR19660470.bin.8_k81_91115_50	SRR19660470.bin.8	K07007	d__Bacteria;p__Pseudomonadota;c__Gammaproteobacteria;o__Pseudomonadales;f__Moraxellaceae;g__Psychrobacter;s__
SRR19660473.bin.9_k81_34752_3	SRR19660473.bin.9	K07007	d__Bacteria;p__Bacillota;c__Bacilli;o__Lactobacillales;f__Enterococcaceae;g__Enterococcus;s__Enterococcus faecalis
SRR19660473.bin.9_k81_56946_3	SRR19660473.bin.9	K07007	d__Bacteria;p__Bacillota;c__Bacilli;o__Lactobacillales;f__Enterococcaceae;g__Enterococcus;s__Enterococcus faecalis
SRR19660473.bin.9_k81_33500_8	SRR19660473.bin.9	K01442	d__Bacteria;p__Bacillota;c__Bacilli;o__Lactobacillales;f__Enterococcaceae;g__Enterococcus;s__Enterococcus faecalis
SRR21527944.bin.19_k141_313402_4	SRR21527944.bin.19	K01442	d__Bacteria;p__Bacillota;c__Bacilli;o__Erysipelotrichales;f__Erysipelotrichaceae;g__Bulleidia;s__
SRR21527944.bin.3_k141_216249_4	SRR21527944.bin.3	K07007	d__Bacteria;p__Bacillota_A;c__Clostridia;o__Oscillospirales;f__Ruminococcaceae;g__Gemmiger;s__
SRR21527944.bin.3_k141_232732_9	SRR21527944.bin.3	K01442	d__Bacteria;p__Bacillota_A;c__Clostridia;o__Oscillospirales;f__Ruminococcaceae;g__Gemmiger;s__
SRR21527944.bin.54_k141_744407_14	SRR21527944.bin.54	K07007	d__Bacteria;p__Cyanobacteriota;c__Vampirovibrionia;o__Gastranaerophilales;f__Gastranaerophilaceae;g__CAG-196;s__
SRR21527944.bin.63_k141_60157_24	SRR21527944.bin.63	K01442	d__Bacteria;p__Bacteroidota;c__Bacteroidia;o__Bacteroidales;f__Bacteroidaceae;g__Phocaeicola;s__Phocaeicola mediterraneensis
SRR21527944.bin.65_k141_325959_6	SRR21527944.bin.65	K15873	d__Bacteria;p__Actinomycetota;c__Coriobacteriia;o__Coriobacteriales;f__Coriobacteriaceae;g__Coprousia;s__
SRR21527944.bin.66_k141_38313_119	SRR21527944.bin.66	K07007	d__Bacteria;p__Campylobacterota;c__Campylobacteria;o__Campylobacterales;f__Helicobacteraceae;g__Helicobacter_D;s__Helicobacter_D canadensis
SRR21527944.bin.66_k141_299411_46	SRR21527944.bin.66	K00076	d__Bacteria;p__Campylobacterota;c__Campylobacteria;o__Campylobacterales;f__Helicobacteraceae;g__Helicobacter_D;s__Helicobacter_D canadensis
SRR21527944.bin.75_k141_754305_290	SRR21527944.bin.75	K01442	d__Bacteria;p__Bacillota;c__Bacilli;o__RFN20;f__CAG-826;g__UBA4951;s__
SRR21527944.bin.75_k141_47908_345	SRR21527944.bin.75	K07007	d__Bacteria;p__Bacillota;c__Bacilli;o__RFN20;f__CAG-826;g__UBA4951;s__
SRR21527944.bin.82_k141_670275_13	SRR21527944.bin.82	K01442	d__Bacteria;p__Actinomycetota;c__Coriobacteriia;o__Coriobacteriales;f__Eggerthellaceae;g__;s__
SRR21527944.bin.89_k141_685988_5	SRR21527944.bin.89	K01442	d__Bacteria;p__Actinomycetota;c__Coriobacteriia;o__Coriobacteriales;f__Eggerthellaceae;g__Aphodovivens;s__
SRR21527944.bin.89_k141_651668_4	SRR21527944.bin.89	K07007	d__Bacteria;p__Actinomycetota;c__Coriobacteriia;o__Coriobacteriales;f__Eggerthellaceae;g__Aphodovivens;s__
SRR21527945.bin.28_k141_299360_15	SRR21527945.bin.28	K01442	d__Bacteria;p__Bacteroidota;c__Bacteroidia;o__Bacteroidales;f__Rikenellaceae;g__Alistipes;s__
SRR21527945.bin.41_k141_366442_389	SRR21527945.bin.41	K01442	d__Bacteria;p__Bacillota;c__Bacilli;o__RFN20;f__CAG-826;g__UBA4951;s__UBA4951 sp944375905
SRR21527945.bin.41_k141_366442_587	SRR21527945.bin.41	K07007	d__Bacteria;p__Bacillota;c__Bacilli;o__RFN20;f__CAG-826;g__UBA4951;s__UBA4951 sp944375905
SRR21527947.bin.15_k141_16442_24	SRR21527947.bin.15	K07007	d__Bacteria;p__Bacillota_A;c__Clostridia;o__Oscillospirales;f__Oscillospiraceae;g__Enterenecus;s__
SRR21527947.bin.18_k141_108955_6	SRR21527947.bin.18	K01442	d__Bacteria;p__Actinomycetota;c__Coriobacteriia;o__Coriobacteriales;f__Atopobiaceae;g__Thermophilibacter;s__Thermophilibacter sp944321515
SRR21527947.bin.21_k141_377058_30	SRR21527947.bin.21	K01442	d__Bacteria;p__Bacillota;c__Bacilli;o__Erysipelotrichales;f__Erysipelotrichaceae;g__Bulleidia;s__
SRR21527947.bin.37_k141_173535_3	SRR21527947.bin.37	K07007	d__Bacteria;p__Actinomycetota;c__Coriobacteriia;o__Coriobacteriales;f__Eggerthellaceae;g__Aphodovivens;s__
SRR21527947.bin.57_k141_88328_70	SRR21527947.bin.57	K07007	d__Bacteria;p__Bacillota_A;c__Clostridia;o__Lachnospirales;f__Lachnospiraceae;g__Anaerostipes;s__
SRR21527947.bin.57_k141_180193_24	SRR21527947.bin.57	K07007	d__Bacteria;p__Bacillota_A;c__Clostridia;o__Lachnospirales;f__Lachnospiraceae;g__Anaerostipes;s__
SRR21527947.bin.67_k141_369541_20	SRR21527947.bin.67	K07007	d__Bacteria;p__Bacillota_A;c__Clostridia;o__Lachnospirales;f__Lachnospiraceae;g__Mediterraneibacter;s__
SRR21527947.bin.67_k141_67446_7	SRR21527947.bin.67	K07007	d__Bacteria;p__Bacillota_A;c__Clostridia;o__Lachnospirales;f__Lachnospiraceae;g__Mediterraneibacter;s__
SRR21527947.bin.67_k141_382730_33	SRR21527947.bin.67	K01442	d__Bacteria;p__Bacillota_A;c__Clostridia;o__Lachnospirales;f__Lachnospiraceae;g__Mediterraneibacter;s__
SRR21527947.bin.69_k141_80097_1	SRR21527947.bin.69	K01442	d__Bacteria;p__Bacteroidota;c__Bacteroidia;o__Bacteroidales;f__Bacteroidaceae;g__Prevotella;s__Prevotella sp000431975
SRR21527947.bin.6_k141_30378_1	SRR21527947.bin.6	K07007	d__Bacteria;p__Bacillota_A;c__Clostridia;o__Oscillospirales;f__Oscillospiraceae;g__Lawsonibacter;s__
SRR21527956.bin.107_k141_713113_7	SRR21527956.bin.107	K01442	d__Bacteria;p__Campylobacterota;c__Campylobacteria;o__Campylobacterales;f__Helicobacteraceae;g__Helicobacter_G;s__Helicobacter_G brantae
SRR21527956.bin.107_k141_540416_30	SRR21527956.bin.107	K00076	d__Bacteria;p__Campylobacterota;c__Campylobacteria;o__Campylobacterales;f__Helicobacteraceae;g__Helicobacter_G;s__Helicobacter_G brantae
SRR21527956.bin.114_k141_95719_32	SRR21527956.bin.114	K07007	d__Bacteria;p__Actinomycetota;c__Coriobacteriia;o__Coriobacteriales;f__Eggerthellaceae;g__Anaerotardibacter;s__
SRR21527956.bin.114_k141_953909_40	SRR21527956.bin.114	K01442	d__Bacteria;p__Actinomycetota;c__Coriobacteriia;o__Coriobacteriales;f__Eggerthellaceae;g__Anaerotardibacter;s__
SRR21527956.bin.120_k141_109841_9	SRR21527956.bin.120	K01442	d__Bacteria;p__Bacteroidota;c__Bacteroidia;o__Bacteroidales;f__Barnesiellaceae;g__Barnesiella;s__
SRR21527956.bin.134_k141_948736_2	SRR21527956.bin.134	K01442	d__Bacteria;p__Bacteroidota;c__Bacteroidia;o__Bacteroidales;f__Bacteroidaceae;g__Phocaeicola;s__
SRR21527956.bin.145_k141_744644_28	SRR21527956.bin.145	K07007	d__Bacteria;p__Bacillota_A;c__Clostridia;o__Oscillospirales;f__Oscillospiraceae;g__Avoscillospira;s__
SRR21527956.bin.145_k141_923474_13	SRR21527956.bin.145	K07007	d__Bacteria;p__Bacillota_A;c__Clostridia;o__Oscillospirales;f__Oscillospiraceae;g__Avoscillospira;s__
SRR21527956.bin.152_k141_132241_122	SRR21527956.bin.152	K01442	d__Bacteria;p__Bacteroidota;c__Bacteroidia;o__Bacteroidales;f__Tannerellaceae;g__Parabacteroides;s__Parabacteroides sp900548175
SRR21527956.bin.16_k141_376416_180	SRR21527956.bin.16	K01442	d__Bacteria;p__Bacillota;c__Bacilli;o__RFN20;f__CAG-449;g__CALVJO01;s__CALVJO01 sp944332075
SRR21527956.bin.16_k141_336821_26	SRR21527956.bin.16	K07007	d__Bacteria;p__Bacillota;c__Bacilli;o__RFN20;f__CAG-449;g__CALVJO01;s__CALVJO01 sp944332075
SRR21527956.bin.25_k141_864610_32	SRR21527956.bin.25	K01442	d__Bacteria;p__Bacillota_A;c__Clostridia;o__Christensenellales;f__Borkfalkiaceae;g__;s__
SRR21527956.bin.25_k141_403718_12	SRR21527956.bin.25	K07007	d__Bacteria;p__Bacillota_A;c__Clostridia;o__Christensenellales;f__Borkfalkiaceae;g__;s__
SRR21527956.bin.31_k141_460755_14	SRR21527956.bin.31	K07007	d__Bacteria;p__Bacillota;c__Bacilli;o__Acholeplasmatales;f__Anaeroplasmataceae;g__CALUXS01;s__CALUXS01 sp944324725
SRR21527956.bin.55_k141_517232_6	SRR21527956.bin.55	K07007	d__Bacteria;p__Bacillota_A;c__Clostridia;o__Oscillospirales;f__Acutalibacteraceae;g__Limousia;s__
SRR21527956.bin.5_k141_493001_28	SRR21527956.bin.5	K01442	d__Bacteria;p__Bacteroidota;c__Bacteroidia;o__Bacteroidales;f__Rikenellaceae;g__Alistipes;s__
SRR21527956.bin.64_k141_373772_2	SRR21527956.bin.64	K01442	d__Bacteria;p__Actinomycetota;c__Coriobacteriia;o__Coriobacteriales;f__Coriobacteriaceae;g__Coprousia;s__
SRR21527956.bin.64_k141_894859_13	SRR21527956.bin.64	K15873	d__Bacteria;p__Actinomycetota;c__Coriobacteriia;o__Coriobacteriales;f__Coriobacteriaceae;g__Coprousia;s__
SRR21527956.bin.66_k141_125194_18	SRR21527956.bin.66	K01442	d__Bacteria;p__Bacteroidota;c__Bacteroidia;o__Bacteroidales;f__Rikenellaceae;g__Alistipes;s__
SRR21527956.bin.72_k141_1046374_6	SRR21527956.bin.72	K01442	d__Bacteria;p__Bacillota;c__Bacilli;o__Mycoplasmatales;f__Mycoplasmoidaceae;g__Ureaplasma;s__
SRR21527956.bin.72_k141_1046374_7	SRR21527956.bin.72	K01442	d__Bacteria;p__Bacillota;c__Bacilli;o__Mycoplasmatales;f__Mycoplasmoidaceae;g__Ureaplasma;s__
SRR21527956.bin.74_k141_746249_28	SRR21527956.bin.74	K07007	d__Bacteria;p__Bacillota;c__Bacilli;o__Erysipelotrichales;f__Coprobacillaceae;g__Faecalibacillus;s__
SRR21527956.bin.74_k141_407364_45	SRR21527956.bin.74	K01442	d__Bacteria;p__Bacillota;c__Bacilli;o__Erysipelotrichales;f__Coprobacillaceae;g__Faecalibacillus;s__
SRR21527956.bin.76_k141_426618_1	SRR21527956.bin.76	K01442	d__Bacteria;p__Bacillota_A;c__Clostridia;o__Oscillospirales;f__Ruminococcaceae;g__CALXEN01;s__
SRR21527956.bin.76_k141_910171_5	SRR21527956.bin.76	K07007	d__Bacteria;p__Bacillota_A;c__Clostridia;o__Oscillospirales;f__Ruminococcaceae;g__CALXEN01;s__
SRR21527956.bin.76_k141_1115445_5	SRR21527956.bin.76	K01442	d__Bacteria;p__Bacillota_A;c__Clostridia;o__Oscillospirales;f__Ruminococcaceae;g__CALXEN01;s__
SRR21527956.bin.80_k141_711961_22	SRR21527956.bin.80	K01442	d__Bacteria;p__Bacteroidota;c__Bacteroidia;o__Bacteroidales;f__Bacteroidaceae;g__Phocaeicola;s__
SRR21527956.bin.88_k141_289802_12	SRR21527956.bin.88	K07007	d__Bacteria;p__Bacillota_A;c__Clostridia;o__Lachnospirales;f__Lachnospiraceae;g__Anaerobutyricum;s__
SRR21527956.bin.88_k141_571249_6	SRR21527956.bin.88	K07007	d__Bacteria;p__Bacillota_A;c__Clostridia;o__Lachnospirales;f__Lachnospiraceae;g__Anaerobutyricum;s__
SRR21527956.bin.99_k141_328558_3	SRR21527956.bin.99	K01442	d__Bacteria;p__Bacteroidota;c__Bacteroidia;o__Bacteroidales;f__UBA932;g__Coprenecus;s__Coprenecus sp944326245
SRR21527956.bin.99_k141_983917_39	SRR21527956.bin.99	K01442	d__Bacteria;p__Bacteroidota;c__Bacteroidia;o__Bacteroidales;f__UBA932;g__Coprenecus;s__Coprenecus sp944326245
SRR21527968.bin.38_k141_202972_51	SRR21527968.bin.38	K01442	d__Bacteria;p__Bacteroidota;c__Bacteroidia;o__Bacteroidales;f__Bacteroidaceae;g__Mediterranea;s__Mediterranea massiliensis
SRR21527968.bin.53_k141_55732_200	SRR21527968.bin.53	K01442	d__Bacteria;p__Bacillota;c__Bacilli;o__RFN20;f__CAG-449;g__CALVJO01;s__CALVJO01 sp944332525
SRR21527968.bin.53_k141_454875_41	SRR21527968.bin.53	K07007	d__Bacteria;p__Bacillota;c__Bacilli;o__RFN20;f__CAG-449;g__CALVJO01;s__CALVJO01 sp944332525
SRR21527968.bin.55_k141_505818_5	SRR21527968.bin.55	K01442	d__Bacteria;p__Bacteroidota;c__Bacteroidia;o__Bacteroidales;f__Rikenellaceae;g__Alistipes;s__
SRR21527968.bin.70_k141_302348_41	SRR21527968.bin.70	K00076	d__Bacteria;p__Campylobacterota;c__Campylobacteria;o__Campylobacterales;f__Helicobacteraceae;g__Helicobacter_D;s__Helicobacter_D canadensis
SRR21527968.bin.70_k141_372714_34	SRR21527968.bin.70	K07007	d__Bacteria;p__Campylobacterota;c__Campylobacteria;o__Campylobacterales;f__Helicobacteraceae;g__Helicobacter_D;s__Helicobacter_D canadensis
SRR21527968.bin.71_k141_53839_3	SRR21527968.bin.71	K01442	d__Bacteria;p__Bacillota_A;c__Clostridia;o__Oscillospirales;f__Ruminococcaceae;g__Gemmiger;s__
SRR21527968.bin.71_k141_248116_2	SRR21527968.bin.71	K07007	d__Bacteria;p__Bacillota_A;c__Clostridia;o__Oscillospirales;f__Ruminococcaceae;g__Gemmiger;s__
SRR21898906.bin.3_k81_192709_3	SRR21898906.bin.3	K00076	d__Bacteria;p__Campylobacterota;c__Campylobacteria;o__Campylobacterales;f__Helicobacteraceae;g__Helicobacter_G;s__
SRR21898906.bin.3_k81_20986_2	SRR21898906.bin.3	K01442	d__Bacteria;p__Campylobacterota;c__Campylobacteria;o__Campylobacterales;f__Helicobacteraceae;g__Helicobacter_G;s__
SRR21898907.bin.102_k81_1515_2	SRR21898907.bin.102	K07007	d__Bacteria;p__Bacillota_A;c__Clostridia;o__Oscillospirales;f__Ruminococcaceae;g__Faecalibacterium;s__
SRR21898907.bin.102_k81_560048_4	SRR21898907.bin.102	K01442	d__Bacteria;p__Bacillota_A;c__Clostridia;o__Oscillospirales;f__Ruminococcaceae;g__Faecalibacterium;s__
SRR21898907.bin.102_k81_100626_6	SRR21898907.bin.102	K07007	d__Bacteria;p__Bacillota_A;c__Clostridia;o__Oscillospirales;f__Ruminococcaceae;g__Faecalibacterium;s__
SRR21898907.bin.111_k81_572677_2	SRR21898907.bin.111	K01442	d__Bacteria;p__Bacteroidota;c__Bacteroidia;o__Bacteroidales;f__Rikenellaceae;g__Alistipes;s__
SRR21898907.bin.118_k81_999568_5	SRR21898907.bin.118	K01442	d__Bacteria;p__Bacteroidota;c__Bacteroidia;o__Bacteroidales;f__Rikenellaceae;g__Alistipes_A;s__Alistipes_A sp900545315
SRR21898907.bin.126_k81_933485_121	SRR21898907.bin.126	K01442	d__Bacteria;p__Bacteroidota;c__Bacteroidia;o__Bacteroidales;f__Rikenellaceae;g__Tidjanibacter;s__Tidjanibacter faecipullorum
SRR21898907.bin.16_k81_543178_2	SRR21898907.bin.16	K07007	d__Bacteria;p__Bacillota_A;c__Clostridia;o__Lachnospirales;f__Lachnospiraceae;g__Merdimonas;s__
SRR21898907.bin.16_k81_915090_4	SRR21898907.bin.16	K01442	d__Bacteria;p__Bacillota_A;c__Clostridia;o__Lachnospirales;f__Lachnospiraceae;g__Merdimonas;s__
SRR21898907.bin.20_k81_384032_7	SRR21898907.bin.20	K01442	d__Bacteria;p__Bacillota_A;c__Clostridia;o__Lachnospirales;f__Lachnospiraceae;g__Anaerobutyricum;s__
SRR21898907.bin.20_k81_444740_2	SRR21898907.bin.20	K07007	d__Bacteria;p__Bacillota_A;c__Clostridia;o__Lachnospirales;f__Lachnospiraceae;g__Anaerobutyricum;s__
SRR21898907.bin.20_k81_216954_17	SRR21898907.bin.20	K07007	d__Bacteria;p__Bacillota_A;c__Clostridia;o__Lachnospirales;f__Lachnospiraceae;g__Anaerobutyricum;s__
SRR21898907.bin.48_k81_51147_4	SRR21898907.bin.48	K07007	d__Bacteria;p__Bacteroidota;c__Bacteroidia;o__Bacteroidales;f__Rikenellaceae;g__Alistipes_A;s__Alistipes_A pullicola
SRR21898907.bin.48_k81_650839_2	SRR21898907.bin.48	K01442	d__Bacteria;p__Bacteroidota;c__Bacteroidia;o__Bacteroidales;f__Rikenellaceae;g__Alistipes_A;s__Alistipes_A pullicola
SRR21898907.bin.49_k81_96582_20	SRR21898907.bin.49	K07007	d__Bacteria;p__Bacteroidota;c__Bacteroidia;o__Bacteroidales;f__Bacteroidaceae;g__Paraprevotella;s__
SRR21898907.bin.49_k81_1060947_6	SRR21898907.bin.49	K01442	d__Bacteria;p__Bacteroidota;c__Bacteroidia;o__Bacteroidales;f__Bacteroidaceae;g__Paraprevotella;s__
SRR21898907.bin.4_k81_322530_6	SRR21898907.bin.4	K01442	d__Bacteria;p__Bacteroidota;c__Bacteroidia;o__Bacteroidales;f__Paludibacteraceae;g__Gallipaludibacter;s__Gallipaludibacter merdavium
SRR21898907.bin.63_k81_112153_2	SRR21898907.bin.63	K07007	d__Bacteria;p__Bacillota_C;c__Negativicutes;o__Acidaminococcales;f__Acidaminococcaceae;g__URXU01;s__URXU01 sp900552005
SRR21898907.bin.78_k81_600299_5	SRR21898907.bin.78	K07007	d__Bacteria;p__Bacillota;c__Bacilli;o__RF39;f__UBA660;g__Ventrenecus;s__
SRR21898907.bin.78_k81_667797_1	SRR21898907.bin.78	K01442	d__Bacteria;p__Bacillota;c__Bacilli;o__RF39;f__UBA660;g__Ventrenecus;s__
SRR21898907.bin.78_k81_491506_6	SRR21898907.bin.78	K22605	d__Bacteria;p__Bacillota;c__Bacilli;o__RF39;f__UBA660;g__Ventrenecus;s__
SRR21898907.bin.78_k81_454806_5	SRR21898907.bin.78	K01442	d__Bacteria;p__Bacillota;c__Bacilli;o__RF39;f__UBA660;g__Ventrenecus;s__
SRR21898907.bin.92_k81_70836_9	SRR21898907.bin.92	K01442	d__Bacteria;p__Bacteroidota;c__Bacteroidia;o__Bacteroidales;f__Barnesiellaceae;g__Barnesiella;s__
SRR21898907.bin.99_k81_231107_9	SRR21898907.bin.99	K07007	d__Bacteria;p__Bacteroidota;c__Bacteroidia;o__Bacteroidales;f__UBA932;g__Cryptobacteroides;s__
SRR21898907.bin.99_k81_308829_33	SRR21898907.bin.99	K01442	d__Bacteria;p__Bacteroidota;c__Bacteroidia;o__Bacteroidales;f__UBA932;g__Cryptobacteroides;s__
SRR21898909.bin.11_k81_164015_3	SRR21898909.bin.11	K00076	d__Bacteria;p__Pseudomonadota;c__Gammaproteobacteria;o__Pseudomonadales;f__Moraxellaceae;g__Psychrobacter;s__
SRR21898909.bin.11_k81_138886_4	SRR21898909.bin.11	K07007	d__Bacteria;p__Pseudomonadota;c__Gammaproteobacteria;o__Pseudomonadales;f__Moraxellaceae;g__Psychrobacter;s__
SRR21898909.bin.11_k81_226902_1	SRR21898909.bin.11	K00076	d__Bacteria;p__Pseudomonadota;c__Gammaproteobacteria;o__Pseudomonadales;f__Moraxellaceae;g__Psychrobacter;s__
SRR21898914.bin.1_k81_2577163_2	SRR21898914.bin.1	K00076	d__Bacteria;p__Bacteroidota;c__Bacteroidia;o__Sphingobacteriales;f__Sphingobacteriaceae;g__Pedobacter_A;s__
SRR21898914.bin.1_k81_2548351_27	SRR21898914.bin.1	K07007	d__Bacteria;p__Bacteroidota;c__Bacteroidia;o__Sphingobacteriales;f__Sphingobacteriaceae;g__Pedobacter_A;s__
SRR21898914.bin.52_k81_613456_4	SRR21898914.bin.52	K01442	d__Bacteria;p__Bacillota;c__Bacilli;o__Haloplasmatales;f__Turicibacteraceae;g__Turicibacter;s__
SRR21898914.bin.52_k81_772745_17	SRR21898914.bin.52	K07007	d__Bacteria;p__Bacillota;c__Bacilli;o__Haloplasmatales;f__Turicibacteraceae;g__Turicibacter;s__
SRR21898914.bin.52_k81_1903268_10	SRR21898914.bin.52	K01442	d__Bacteria;p__Bacillota;c__Bacilli;o__Haloplasmatales;f__Turicibacteraceae;g__Turicibacter;s__
SRR21898914.bin.69_k81_2457865_8	SRR21898914.bin.69	K22606	d__Bacteria;p__Bacillota;c__Bacilli;o__Bacillales;f__Planococcaceae;g__Planococcus;s__Planococcus wigleyi
SRR21898914.bin.95_k81_272025_12	SRR21898914.bin.95	K00076	d__Bacteria;p__Pseudomonadota;c__Gammaproteobacteria;o__Pseudomonadales;f__Moraxellaceae;g__Psychrobacter;s__
SRR21898914.bin.95_k81_1290978_10	SRR21898914.bin.95	K07007	d__Bacteria;p__Pseudomonadota;c__Gammaproteobacteria;o__Pseudomonadales;f__Moraxellaceae;g__Psychrobacter;s__
SRR21898915.bin.40_k81_1357723_4	SRR21898915.bin.40	K22604	d__Bacteria;p__Bacillota_A;c__Clostridia;o__Lachnospirales;f__Lachnospiraceae;g__Scybalomonas;s__
SRR21898915.bin.40_k81_425614_8	SRR21898915.bin.40	K07007	d__Bacteria;p__Bacillota_A;c__Clostridia;o__Lachnospirales;f__Lachnospiraceae;g__Scybalomonas;s__
SRR21898915.bin.40_k81_1401318_4	SRR21898915.bin.40	K07007	d__Bacteria;p__Bacillota_A;c__Clostridia;o__Lachnospirales;f__Lachnospiraceae;g__Scybalomonas;s__
SRR21898915.bin.56_k81_331187_6	SRR21898915.bin.56	K07007	d__Bacteria;p__Bacillota_A;c__Clostridia;o__Peptostreptococcales;f__Anaerovoracaceae;g__;s__
SRR21898915.bin.5_k81_65830_20	SRR21898915.bin.5	K07007	d__Bacteria;p__Bacillota_A;c__Clostridia;o__Lachnospirales;f__Lachnospiraceae;g__Suipraeoptans;s__
SRR21898915.bin.5_k81_476944_56	SRR21898915.bin.5	K07007	d__Bacteria;p__Bacillota_A;c__Clostridia;o__Lachnospirales;f__Lachnospiraceae;g__Suipraeoptans;s__
SRR21898915.bin.66_k81_1185420_51	SRR21898915.bin.66	K07007	d__Bacteria;p__Bacillota;c__Bacilli;o__Erysipelotrichales;f__Erysipelotrichaceae;g__RGIG5681;s__
SRR21898915.bin.70_k81_991809_9	SRR21898915.bin.70	K07007	d__Bacteria;p__Actinomycetota;c__Coriobacteriia;o__Coriobacteriales;f__JAEZZM01;g__;s__
SRR21898916.bin.39_k81_231075_18	SRR21898916.bin.39	K01442	d__Bacteria;p__Pseudomonadota;c__Gammaproteobacteria;o__Pseudomonadales;f__Cellvibrionaceae;g__Cellvibrio;s__
SRR21898916.bin.44_k81_190577_315	SRR21898916.bin.44	K07007	d__Bacteria;p__Desulfobacterota;c__Desulfovibrionia;o__Desulfovibrionales;f__Desulfovibrionaceae;g__Lawsonia;s__Lawsonia intracellularis
SRR21898917.bin.52_k81_43302_20	SRR21898917.bin.52	K00076	d__Bacteria;p__Campylobacterota;c__Campylobacteria;o__Campylobacterales;f__Helicobacteraceae;g__Helicobacter_G;s__
SRR21898917.bin.52_k81_356906_10	SRR21898917.bin.52	K01442	d__Bacteria;p__Campylobacterota;c__Campylobacteria;o__Campylobacterales;f__Helicobacteraceae;g__Helicobacter_G;s__
SRR21898918.bin.12_k81_480109_5	SRR21898918.bin.12	K01442	d__Bacteria;p__Bacteroidota;c__Bacteroidia;o__Sphingobacteriales;f__Sphingobacteriaceae;g__Sphingobacterium;s__Sphingobacterium sp000938735
SRR21898918.bin.13_k81_336928_3	SRR21898918.bin.13	K00076	d__Bacteria;p__Campylobacterota;c__Campylobacteria;o__Campylobacterales;f__Helicobacteraceae;g__Helicobacter_G;s__
SRR21898918.bin.13_k81_668381_12	SRR21898918.bin.13	K01442	d__Bacteria;p__Campylobacterota;c__Campylobacteria;o__Campylobacterales;f__Helicobacteraceae;g__Helicobacter_G;s__
SRR21898918.bin.13_k81_145994_1	SRR21898918.bin.13	K01442	d__Bacteria;p__Campylobacterota;c__Campylobacteria;o__Campylobacterales;f__Helicobacteraceae;g__Helicobacter_G;s__
SRR21898921.bin.4_k81_1152759_47	SRR21898921.bin.4	K07007	d__Bacteria;p__Bacillota_A;c__Clostridia;o__Lachnospirales;f__Lachnospiraceae;g__Lachnoclostridium_B;s__
SRR21898921.bin.4_k81_983010_70	SRR21898921.bin.4	K07007	d__Bacteria;p__Bacillota_A;c__Clostridia;o__Lachnospirales;f__Lachnospiraceae;g__Lachnoclostridium_B;s__
SRR21898921.bin.4_k81_194232_15	SRR21898921.bin.4	K01442	d__Bacteria;p__Bacillota_A;c__Clostridia;o__Lachnospirales;f__Lachnospiraceae;g__Lachnoclostridium_B;s__
SRR21898921.bin.91_k81_597145_3	SRR21898921.bin.91	K22605	d__Bacteria;p__Bacillota;c__Bacilli;o__Erysipelotrichales;f__Erysipelotrichaceae;g__Merdibacter;s__Merdibacter massiliensis
SRR21898921.bin.91_k81_310518_4	SRR21898921.bin.91	K01442	d__Bacteria;p__Bacillota;c__Bacilli;o__Erysipelotrichales;f__Erysipelotrichaceae;g__Merdibacter;s__Merdibacter massiliensis
SRR21898922.bin.6_k81_177485_12	SRR21898922.bin.6	K00076	d__Bacteria;p__Campylobacterota;c__Campylobacteria;o__Campylobacterales;f__Helicobacteraceae;g__Helicobacter_H;s__
SRR21898922.bin.6_k81_35253_4	SRR21898922.bin.6	K01442	d__Bacteria;p__Campylobacterota;c__Campylobacteria;o__Campylobacterales;f__Helicobacteraceae;g__Helicobacter_H;s__
SRR21898924.bin.49_k81_508818_73	SRR21898924.bin.49	K07007	d__Bacteria;p__Campylobacterota;c__Campylobacteria;o__Campylobacterales;f__Campylobacteraceae;g__Campylobacter_E;s__
SRR21898924.bin.49_k81_713158_20	SRR21898924.bin.49	K01442	d__Bacteria;p__Campylobacterota;c__Campylobacteria;o__Campylobacterales;f__Campylobacteraceae;g__Campylobacter_E;s__
SRR21898924.bin.49_k81_713158_35	SRR21898924.bin.49	K00076	d__Bacteria;p__Campylobacterota;c__Campylobacteria;o__Campylobacterales;f__Campylobacteraceae;g__Campylobacter_E;s__
SRR21898925.bin.102_k81_570885_8	SRR21898925.bin.102	K07007	d__Bacteria;p__Cyanobacteriota;c__Vampirovibrionia;o__Gastranaerophilales;f__Gastranaerophilaceae;g__CALURL01;s__CALURL01 sp944326915
SRR21898925.bin.147_k81_1411648_10	SRR21898925.bin.147	K07007	d__Bacteria;p__Bacillota_A;c__Clostridia;o__Oscillospirales;f__Acutalibacteraceae;g__Eubacterium_R;s__Eubacterium_R sp900540305
SRR21898925.bin.147_k81_742136_49	SRR21898925.bin.147	K07007	d__Bacteria;p__Bacillota_A;c__Clostridia;o__Oscillospirales;f__Acutalibacteraceae;g__Eubacterium_R;s__Eubacterium_R sp900540305
SRR21898925.bin.152_k81_728512_9	SRR21898925.bin.152	K01442	d__Bacteria;p__Bacteroidota;c__Bacteroidia;o__Bacteroidales;f__Marinifilaceae;g__Odoribacter;s__
SRR21898925.bin.17_k81_831428_1	SRR21898925.bin.17	K01442	d__Bacteria;p__Bacteroidota;c__Bacteroidia;o__Bacteroidales;f__P3;g__Pullibacteroides;s__
SRR21898925.bin.22_k81_596435_12	SRR21898925.bin.22	K07007	d__Bacteria;p__Desulfobacterota;c__Desulfovibrionia;o__Desulfovibrionales;f__Desulfovibrionaceae;g__Desulfovibrio;s__Desulfovibrio sp944324935
SRR21898925.bin.24_k81_64836_5	SRR21898925.bin.24	K01442	d__Bacteria;p__Bacteroidota;c__Bacteroidia;o__Bacteroidales;f__Bacteroidaceae;g__Avibacteroides;s__Avibacteroides sp944320965
SRR21898925.bin.26_k81_272100_13	SRR21898925.bin.26	K07007	d__Bacteria;p__Bacillota_A;c__Clostridia;o__Oscillospirales;f__Butyricicoccaceae;g__Butyricicoccus;s__
SRR21898925.bin.28_k81_1431024_22	SRR21898925.bin.28	K01442	d__Bacteria;p__Bacteroidota;c__Bacteroidia;o__Bacteroidales;f__Bacteroidaceae;g__Paraprevotella;s__
SRR21898925.bin.36_k81_1301542_9	SRR21898925.bin.36	K01442	d__Bacteria;p__Bacteroidota;c__Bacteroidia;o__Bacteroidales;f__UBA932;g__Coprenecus;s__Coprenecus sp944326245
SRR21898925.bin.43_k81_226649_19	SRR21898925.bin.43	K01442	d__Bacteria;p__Bacteroidota;c__Bacteroidia;o__Bacteroidales;f__UBA932;g__CALUPD01;s__
SRR21898925.bin.47_k81_1169979_28	SRR21898925.bin.47	K07007	d__Bacteria;p__Bacillota_A;c__Clostridia;o__Oscillospirales;f__Acutalibacteraceae;g__Eubacterium_R;s__Eubacterium_R faecigallinarum
SRR21898925.bin.47_k81_41923_8	SRR21898925.bin.47	K07007	d__Bacteria;p__Bacillota_A;c__Clostridia;o__Oscillospirales;f__Acutalibacteraceae;g__Eubacterium_R;s__Eubacterium_R faecigallinarum
SRR21898925.bin.55_k81_1174739_6	SRR21898925.bin.55	K00076	d__Bacteria;p__Campylobacterota;c__Campylobacteria;o__Campylobacterales;f__Campylobacteraceae;g__Campylobacter_E;s__
SRR21898925.bin.55_k81_1236444_2	SRR21898925.bin.55	K01442	d__Bacteria;p__Campylobacterota;c__Campylobacteria;o__Campylobacterales;f__Campylobacteraceae;g__Campylobacter_E;s__
SRR21898925.bin.55_k81_1437534_4	SRR21898925.bin.55	K07007	d__Bacteria;p__Campylobacterota;c__Campylobacteria;o__Campylobacterales;f__Campylobacteraceae;g__Campylobacter_E;s__
SRR21898925.bin.67_k81_1154440_7	SRR21898925.bin.67	K22605	d__Bacteria;p__Bacteroidota;c__Bacteroidia;o__Bacteroidales;f__UBA932;g__Cryptobacteroides;s__
SRR21898925.bin.67_k81_1478584_19	SRR21898925.bin.67	K07007	d__Bacteria;p__Bacteroidota;c__Bacteroidia;o__Bacteroidales;f__UBA932;g__Cryptobacteroides;s__
SRR21898925.bin.67_k81_1372334_12	SRR21898925.bin.67	K01442	d__Bacteria;p__Bacteroidota;c__Bacteroidia;o__Bacteroidales;f__UBA932;g__Cryptobacteroides;s__
SRR21898925.bin.67_k81_112238_12	SRR21898925.bin.67	K01442	d__Bacteria;p__Bacteroidota;c__Bacteroidia;o__Bacteroidales;f__UBA932;g__Cryptobacteroides;s__
SRR21898925.bin.7_k81_520422_10	SRR21898925.bin.7	K07007	d__Bacteria;p__Bacillota_A;c__Clostridia;o__Oscillospirales;f__Oscillospiraceae;g__Avoscillospira_A;s__Avoscillospira_A sp944385365
SRR21898925.bin.7_k81_1032901_2	SRR21898925.bin.7	K07007	d__Bacteria;p__Bacillota_A;c__Clostridia;o__Oscillospirales;f__Oscillospiraceae;g__Avoscillospira_A;s__Avoscillospira_A sp944385365
SRR21898925.bin.83_k81_448254_7	SRR21898925.bin.83	K01442	d__Bacteria;p__Bacillota_A;c__Clostridia;o__Oscillospirales;f__Acutalibacteraceae;g__Fimenecus;s__
SRR21898925.bin.83_k81_1231965_8	SRR21898925.bin.83	K07007	d__Bacteria;p__Bacillota_A;c__Clostridia;o__Oscillospirales;f__Acutalibacteraceae;g__Fimenecus;s__
SRR21898925.bin.84_k81_156573_5	SRR21898925.bin.84	K01442	d__Bacteria;p__Bacteroidota;c__Bacteroidia;o__Bacteroidales;f__Paludibacteraceae;g__Gallipaludibacter;s__Gallipaludibacter merdavium
SRR21898925.bin.85_k81_142594_8	SRR21898925.bin.85	K01442	d__Bacteria;p__Bacillota;c__Bacilli;o__Erysipelotrichales;f__Coprobacillaceae;g__Faecalibacillus;s__
SRR21898925.bin.85_k81_996758_2	SRR21898925.bin.85	K07007	d__Bacteria;p__Bacillota;c__Bacilli;o__Erysipelotrichales;f__Coprobacillaceae;g__Faecalibacillus;s__
SRR21898925.bin.89_k81_406564_3	SRR21898925.bin.89	K01442	d__Bacteria;p__Bacteroidota;c__Bacteroidia;o__Bacteroidales;f__Tannerellaceae;g__Parabacteroides;s__Parabacteroides intestinipullorum
SRR21898925.bin.93_k81_580695_7	SRR21898925.bin.93	K22605	d__Bacteria;p__Bacillota_A;c__Clostridia;o__Peptostreptococcales;f__Peptostreptococcaceae;g__Peptacetobacter;s__Peptacetobacter hominis
SRR21898925.bin.93_k81_1027670_2	SRR21898925.bin.93	K07007	d__Bacteria;p__Bacillota_A;c__Clostridia;o__Peptostreptococcales;f__Peptostreptococcaceae;g__Peptacetobacter;s__Peptacetobacter hominis
SRR21898925.bin.93_k81_139128_6	SRR21898925.bin.93	K01442	d__Bacteria;p__Bacillota_A;c__Clostridia;o__Peptostreptococcales;f__Peptostreptococcaceae;g__Peptacetobacter;s__Peptacetobacter hominis
SRR21898926.bin.100_k81_315391_11	SRR21898926.bin.100	K07007	d__Bacteria;p__Bacteroidota;c__Bacteroidia;o__Bacteroidales;f__UBA932;g__Cryptobacteroides;s__Cryptobacteroides sp944323775
SRR21898926.bin.100_k81_49067_16	SRR21898926.bin.100	K01442	d__Bacteria;p__Bacteroidota;c__Bacteroidia;o__Bacteroidales;f__UBA932;g__Cryptobacteroides;s__Cryptobacteroides sp944323775
SRR21898926.bin.100_k81_678042_5	SRR21898926.bin.100	K07007	d__Bacteria;p__Bacteroidota;c__Bacteroidia;o__Bacteroidales;f__UBA932;g__Cryptobacteroides;s__Cryptobacteroides sp944323775
SRR21898926.bin.105_k81_157104_5	SRR21898926.bin.105	K01442	d__Bacteria;p__Bacteroidota;c__Bacteroidia;o__Bacteroidales;f__Bacteroidaceae;g__Paraprevotella;s__Paraprevotella sp944320775
SRR21898926.bin.105_k81_415842_3	SRR21898926.bin.105	K07007	d__Bacteria;p__Bacteroidota;c__Bacteroidia;o__Bacteroidales;f__Bacteroidaceae;g__Paraprevotella;s__Paraprevotella sp944320775
SRR21898926.bin.109_k81_1020_12	SRR21898926.bin.109	K07007	d__Bacteria;p__Bacteroidota;c__Bacteroidia;o__Bacteroidales;f__UBA932;g__Cryptobacteroides;s__
SRR21898926.bin.109_k81_886245_25	SRR21898926.bin.109	K01442	d__Bacteria;p__Bacteroidota;c__Bacteroidia;o__Bacteroidales;f__UBA932;g__Cryptobacteroides;s__
SRR21898926.bin.113_k81_42723_6	SRR21898926.bin.113	K07007	d__Bacteria;p__Bacteroidota;c__Bacteroidia;o__Bacteroidales;f__UBA932;g__Cryptobacteroides;s__
SRR21898926.bin.113_k81_161593_9	SRR21898926.bin.113	K01442	d__Bacteria;p__Bacteroidota;c__Bacteroidia;o__Bacteroidales;f__UBA932;g__Cryptobacteroides;s__
SRR21898926.bin.113_k81_74981_2	SRR21898926.bin.113	K07007	d__Bacteria;p__Bacteroidota;c__Bacteroidia;o__Bacteroidales;f__UBA932;g__Cryptobacteroides;s__
SRR21898926.bin.12_k81_42976_7	SRR21898926.bin.12	K01442	d__Bacteria;p__Bacillota_A;c__Clostridia;o__Christensenellales;f__UBA3700;g__RACS-045;s__
SRR21898926.bin.12_k81_49720_11	SRR21898926.bin.12	K07007	d__Bacteria;p__Bacillota_A;c__Clostridia;o__Christensenellales;f__UBA3700;g__RACS-045;s__
SRR21898926.bin.12_k81_212041_6	SRR21898926.bin.12	K07007	d__Bacteria;p__Bacillota_A;c__Clostridia;o__Christensenellales;f__UBA3700;g__RACS-045;s__
SRR21898926.bin.19_k81_370608_14	SRR21898926.bin.19	K07007	d__Bacteria;p__Bacillota_A;c__Clostridia;o__Christensenellales;f__CAG-917;g__Limadaptatus;s__
SRR21898926.bin.26_k81_193820_21	SRR21898926.bin.26	K07007	d__Bacteria;p__Bacteroidota;c__Bacteroidia;o__Bacteroidales;f__UBA932;g__Cryptobacteroides;s__
SRR21898926.bin.26_k81_41666_118	SRR21898926.bin.26	K01442	d__Bacteria;p__Bacteroidota;c__Bacteroidia;o__Bacteroidales;f__UBA932;g__Cryptobacteroides;s__
SRR21898926.bin.37_k81_50362_7	SRR21898926.bin.37	K01442	d__Bacteria;p__Bacteroidota;c__Bacteroidia;o__Bacteroidales;f__Paludibacteraceae;g__Gallipaludibacter;s__Gallipaludibacter merdavium
SRR21898926.bin.52_k81_78683_7	SRR21898926.bin.52	K07007	d__Bacteria;p__Bacillota_A;c__Clostridia;o__Oscillospirales;f__Acutalibacteraceae;g__Fimenecus;s__
SRR21898926.bin.52_k81_893944_1	SRR21898926.bin.52	K07007	d__Bacteria;p__Bacillota_A;c__Clostridia;o__Oscillospirales;f__Acutalibacteraceae;g__Fimenecus;s__
SRR21898926.bin.52_k81_140597_3	SRR21898926.bin.52	K01442	d__Bacteria;p__Bacillota_A;c__Clostridia;o__Oscillospirales;f__Acutalibacteraceae;g__Fimenecus;s__
SRR21898926.bin.80_k81_509516_30	SRR21898926.bin.80	K01442	d__Bacteria;p__Bacteroidota;c__Bacteroidia;o__Bacteroidales;f__Paludibacteraceae;g__CALUNA01;s__CALUNA01 sp944321895
SRR21898926.bin.96_k81_428651_18	SRR21898926.bin.96	K01442	d__Bacteria;p__Actinomycetota;c__Coriobacteriia;o__Coriobacteriales;f__Atopobiaceae;g__Thermophilibacter;s__
SRR21898926.bin.96_k81_204689_11	SRR21898926.bin.96	K01442	d__Bacteria;p__Actinomycetota;c__Coriobacteriia;o__Coriobacteriales;f__Atopobiaceae;g__Thermophilibacter;s__
SRR21898927.bin.119_k81_598993_22	SRR21898927.bin.119	K01442	d__Bacteria;p__Bacteroidota;c__Bacteroidia;o__Bacteroidales;f__Bacteroidaceae;g__Paraprevotella;s__
SRR21898927.bin.17_k81_247005_26	SRR21898927.bin.17	K07007	d__Bacteria;p__Bacteroidota;c__Bacteroidia;o__Bacteroidales;f__UBA932;g__Egerieousia;s__
SRR21898927.bin.17_k81_639928_5	SRR21898927.bin.17	K01442	d__Bacteria;p__Bacteroidota;c__Bacteroidia;o__Bacteroidales;f__UBA932;g__Egerieousia;s__
SRR21898927.bin.24_k81_407006_28	SRR21898927.bin.24	K01442	d__Bacteria;p__Bacteroidota;c__Bacteroidia;o__Bacteroidales;f__Rikenellaceae;g__Tidjanibacter;s__Tidjanibacter faecipullorum
SRR21898927.bin.26_k81_28548_3	SRR21898927.bin.26	K01442	d__Bacteria;p__Bacteroidota;c__Bacteroidia;o__Bacteroidales;f__Rikenellaceae;g__Alistipes_A;s__Alistipes_A pullicola
SRR21898927.bin.37_k81_847974_10	SRR21898927.bin.37	K07007	d__Bacteria;p__Bacillota_A;c__Clostridia;o__Oscillospirales;f__Acutalibacteraceae;g__Fimenecus;s__
SRR21898927.bin.37_k81_146121_1	SRR21898927.bin.37	K01442	d__Bacteria;p__Bacillota_A;c__Clostridia;o__Oscillospirales;f__Acutalibacteraceae;g__Fimenecus;s__
SRR21898927.bin.39_k81_680140_12	SRR21898927.bin.39	K01442	d__Bacteria;p__Bacteroidota;c__Bacteroidia;o__Bacteroidales;f__Tannerellaceae;g__Parabacteroides;s__
SRR21898927.bin.58_k81_256666_9	SRR21898927.bin.58	K22605	d__Bacteria;p__Bacillota;c__Bacilli;o__RF39;f__UBA660;g__Fimihabitans;s__
SRR21898927.bin.59_k81_587481_3	SRR21898927.bin.59	K01442	d__Bacteria;p__Bacteroidota;c__Bacteroidia;o__Bacteroidales;f__UBA932;g__Cryptobacteroides;s__
SRR21898927.bin.59_k81_871205_3	SRR21898927.bin.59	K07007	d__Bacteria;p__Bacteroidota;c__Bacteroidia;o__Bacteroidales;f__UBA932;g__Cryptobacteroides;s__
SRR21898927.bin.64_k81_338093_3	SRR21898927.bin.64	K01442	d__Bacteria;p__Bacteroidota;c__Bacteroidia;o__Bacteroidales;f__Rikenellaceae;g__Alistipes;s__Alistipes sp900550925
SRR21898927.bin.76_k81_712539_30	SRR21898927.bin.76	K01442	d__Bacteria;p__Bacteroidota;c__Bacteroidia;o__Bacteroidales;f__F082;g__Limimorpha;s__Limimorpha sp002633315
SRR21898927.bin.78_k81_133073_2	SRR21898927.bin.78	K01442	d__Bacteria;p__Bacteroidota;c__Bacteroidia;o__Bacteroidales;f__Muribaculaceae;g__Limisoma;s__Limisoma sp900548875
SRR21898927.bin.86_k81_882299_38	SRR21898927.bin.86	K01442	d__Bacteria;p__Bacteroidota;c__Bacteroidia;o__Bacteroidales;f__Paludibacteraceae;g__CALUNA01;s__CALUNA01 sp944321895
SRR21898927.bin.92_k81_746514_30	SRR21898927.bin.92	K07007	d__Bacteria;p__Pseudomonadota;c__Alphaproteobacteria;o__Rs-D84;f__Rs-D84;g__Enterousia;s__
SRR21898927.bin.92_k81_93333_188	SRR21898927.bin.92	K01442	d__Bacteria;p__Pseudomonadota;c__Alphaproteobacteria;o__Rs-D84;f__Rs-D84;g__Enterousia;s__
SRR21898928.bin.15_k81_459716_24	SRR21898928.bin.15	K01442	d__Bacteria;p__Bacillota_A;c__Clostridia;o__Oscillospirales;f__Ruminococcaceae;g__Faecalibacterium;s__
SRR21898928.bin.25_k81_423156_5	SRR21898928.bin.25	K01442	d__Bacteria;p__Bacteroidota;c__Bacteroidia;o__Bacteroidales;f__Bacteroidaceae;g__43-108;s__
SRR21898928.bin.38_k81_985798_21	SRR21898928.bin.38	K01442	d__Bacteria;p__Bacillota;c__Bacilli;o__Erysipelotrichales;f__Erysipelotrichaceae;g__Bulleidia;s__
SRR21898928.bin.43_k81_142538_2	SRR21898928.bin.43	K01442	d__Bacteria;p__Elusimicrobiota;c__Elusimicrobia;o__Elusimicrobiales;f__Elusimicrobiaceae;g__UBA1436;s__
SRR21898928.bin.43_k81_469962_7	SRR21898928.bin.43	K07007	d__Bacteria;p__Elusimicrobiota;c__Elusimicrobia;o__Elusimicrobiales;f__Elusimicrobiaceae;g__UBA1436;s__
SRR21898928.bin.43_k81_647696_4	SRR21898928.bin.43	K07007	d__Bacteria;p__Elusimicrobiota;c__Elusimicrobia;o__Elusimicrobiales;f__Elusimicrobiaceae;g__UBA1436;s__
SRR21898928.bin.63_k81_52593_3	SRR21898928.bin.63	K07007	d__Bacteria;p__Bacillota;c__Bacilli;o__RF39;f__UBA660;g__Aphodocola;s__
SRR21898928.bin.65_k81_685669_13	SRR21898928.bin.65	K01442	d__Bacteria;p__Bacteroidota;c__Bacteroidia;o__Bacteroidales;f__UBA932;g__Coprenecus;s__
SRR21898928.bin.65_k81_245860_3	SRR21898928.bin.65	K01442	d__Bacteria;p__Bacteroidota;c__Bacteroidia;o__Bacteroidales;f__UBA932;g__Coprenecus;s__
SRR21898928.bin.67_k81_1011567_4	SRR21898928.bin.67	K07007	d__Bacteria;p__Bacillota_A;c__Clostridia;o__Oscillospirales;f__Acutalibacteraceae;g__Eubacterium_R;s__
SRR21898928.bin.67_k81_796647_9	SRR21898928.bin.67	K07007	d__Bacteria;p__Bacillota_A;c__Clostridia;o__Oscillospirales;f__Acutalibacteraceae;g__Eubacterium_R;s__
SRR21898928.bin.88_k81_412622_9	SRR21898928.bin.88	K07007	d__Bacteria;p__Desulfobacterota;c__Desulfovibrionia;o__Desulfovibrionales;f__Desulfovibrionaceae;g__Desulfovibrio;s__
SRR21898929.bin.104_k81_12201_7	SRR21898929.bin.104	K07007	d__Bacteria;p__Bacillota_A;c__Clostridia;o__Oscillospirales;f__Ruminococcaceae;g__Anaerofilum;s__
SRR21898929.bin.104_k81_823862_5	SRR21898929.bin.104	K07007	d__Bacteria;p__Bacillota_A;c__Clostridia;o__Oscillospirales;f__Ruminococcaceae;g__Anaerofilum;s__
SRR21898929.bin.117_k81_16830_135	SRR21898929.bin.117	K01442	d__Bacteria;p__Bacteroidota;c__Bacteroidia;o__Bacteroidales;f__UBA932;g__Egerieousia;s__Egerieousia sp944325445
SRR21898929.bin.117_k81_1287035_11	SRR21898929.bin.117	K07007	d__Bacteria;p__Bacteroidota;c__Bacteroidia;o__Bacteroidales;f__UBA932;g__Egerieousia;s__Egerieousia sp944325445
SRR21898929.bin.12_k81_1323715_6	SRR21898929.bin.12	K01442	d__Bacteria;p__Bacteroidota;c__Bacteroidia;o__Bacteroidales;f__Bacteroidaceae;g__Phocaeicola;s__
SRR21898929.bin.135_k81_854425_2	SRR21898929.bin.135	K07007	d__Bacteria;p__Bacillota_A;c__Clostridia;o__Lachnospirales;f__Lachnospiraceae;g__Mediterraneibacter;s__
SRR21898929.bin.135_k81_13746_19	SRR21898929.bin.135	K01442	d__Bacteria;p__Bacillota_A;c__Clostridia;o__Lachnospirales;f__Lachnospiraceae;g__Mediterraneibacter;s__
SRR21898929.bin.135_k81_766004_3	SRR21898929.bin.135	K07007	d__Bacteria;p__Bacillota_A;c__Clostridia;o__Lachnospirales;f__Lachnospiraceae;g__Mediterraneibacter;s__
SRR21898929.bin.20_k81_1180488_7	SRR21898929.bin.20	K07007	d__Bacteria;p__Elusimicrobiota;c__Elusimicrobia;o__Elusimicrobiales;f__Elusimicrobiaceae;g__UBA1436;s__
SRR21898929.bin.20_k81_859271_1	SRR21898929.bin.20	K07007	d__Bacteria;p__Elusimicrobiota;c__Elusimicrobia;o__Elusimicrobiales;f__Elusimicrobiaceae;g__UBA1436;s__
SRR21898929.bin.20_k81_295412_5	SRR21898929.bin.20	K01442	d__Bacteria;p__Elusimicrobiota;c__Elusimicrobia;o__Elusimicrobiales;f__Elusimicrobiaceae;g__UBA1436;s__
SRR21898929.bin.26_k81_67675_35	SRR21898929.bin.26	K07007	d__Bacteria;p__Actinomycetota;c__Coriobacteriia;o__Coriobacteriales;f__Atopobiaceae;g__Thermophilibacter;s__Thermophilibacter gallinarum
SRR21898929.bin.26_k81_1542273_13	SRR21898929.bin.26	K01442	d__Bacteria;p__Actinomycetota;c__Coriobacteriia;o__Coriobacteriales;f__Atopobiaceae;g__Thermophilibacter;s__Thermophilibacter gallinarum
SRR21898929.bin.2_k81_140143_6	SRR21898929.bin.2	K01442	d__Bacteria;p__Bacillota;c__Bacilli;o__Lactobacillales;f__Enterococcaceae;g__Enterococcus_E;s__Enterococcus_E columbae_A
SRR21898929.bin.33_k81_332120_8	SRR21898929.bin.33	K07007	d__Bacteria;p__Bacillota_A;c__Clostridia;o__Oscillospirales;f__Acutalibacteraceae;g__RGIG2774;s__RGIG2774 sp944380845
SRR21898929.bin.33_k81_1525021_7	SRR21898929.bin.33	K07007	d__Bacteria;p__Bacillota_A;c__Clostridia;o__Oscillospirales;f__Acutalibacteraceae;g__RGIG2774;s__RGIG2774 sp944380845
SRR21898929.bin.56_k81_853960_10	SRR21898929.bin.56	K01442	d__Bacteria;p__Bacillota_A;c__Clostridia;o__Lachnospirales;f__Lachnospiraceae;g__Blautia;s__
SRR21898929.bin.56_k81_594923_2	SRR21898929.bin.56	K07007	d__Bacteria;p__Bacillota_A;c__Clostridia;o__Lachnospirales;f__Lachnospiraceae;g__Blautia;s__
SRR21898929.bin.56_k81_1481654_1	SRR21898929.bin.56	K07007	d__Bacteria;p__Bacillota_A;c__Clostridia;o__Lachnospirales;f__Lachnospiraceae;g__Blautia;s__
SRR21898929.bin.60_k81_112167_21	SRR21898929.bin.60	K07007	d__Bacteria;p__Spirochaetota;c__Spirochaetia;o__Sphaerochaetales;f__Sphaerochaetaceae;g__Ornithospirochaeta;s__
SRR21898929.bin.68_k81_830425_5	SRR21898929.bin.68	K01442	d__Bacteria;p__Bacteroidota;c__Bacteroidia;o__Bacteroidales;f__Paludibacteraceae;g__Gallipaludibacter;s__Gallipaludibacter merdavium
SRR21898929.bin.7_k81_1105051_26	SRR21898929.bin.7	K07007	d__Bacteria;p__Bacteroidota;c__Bacteroidia;o__Bacteroidales;f__UBA932;g__Merdivivens;s__
SRR21898929.bin.7_k81_1110450_11	SRR21898929.bin.7	K22605	d__Bacteria;p__Bacteroidota;c__Bacteroidia;o__Bacteroidales;f__UBA932;g__Merdivivens;s__
SRR21898929.bin.7_k81_22300_6	SRR21898929.bin.7	K01442	d__Bacteria;p__Bacteroidota;c__Bacteroidia;o__Bacteroidales;f__UBA932;g__Merdivivens;s__
SRR21898929.bin.85_k81_1527853_3	SRR21898929.bin.85	K01442	d__Bacteria;p__Bacteroidota;c__Bacteroidia;o__Bacteroidales;f__P3;g__Pullibacteroides;s__
SRR21898930.bin.19_k81_83147_47	SRR21898930.bin.19	K07007	d__Bacteria;p__Bacillota_A;c__Clostridia;o__Oscillospirales;f__Ruminococcaceae;g__Ruthenibacterium;s__
SRR21898930.bin.21_k81_421979_28	SRR21898930.bin.21	K07007	d__Bacteria;p__Bacillota_A;c__Clostridia;o__Peptostreptococcales;f__Peptostreptococcaceae;g__Peptacetobacter;s__Peptacetobacter hominis
SRR21898930.bin.21_k81_243354_13	SRR21898930.bin.21	K01442	d__Bacteria;p__Bacillota_A;c__Clostridia;o__Peptostreptococcales;f__Peptostreptococcaceae;g__Peptacetobacter;s__Peptacetobacter hominis
SRR21898930.bin.22_k81_287173_9	SRR21898930.bin.22	K07007	d__Archaea;p__Methanobacteriota;c__Methanobacteria;o__Methanobacteriales;f__Methanobacteriaceae;g__Methanobrevibacter_A;s__Methanobrevibacter_A woesei
SRR21898930.bin.24_k81_171843_8	SRR21898930.bin.24	K07007	d__Bacteria;p__Desulfobacterota;c__Desulfovibrionia;o__Desulfovibrionales;f__Desulfovibrionaceae;g__Lawsonia;s__
SRR21898930.bin.25_k81_84403_47	SRR21898930.bin.25	K07007	d__Bacteria;p__Bacillota;c__Bacilli;o__Lactobacillales;f__Enterococcaceae;g__Enterococcus_E;s__Enterococcus_E cecorum_A
SRR21898930.bin.25_k81_409826_7	SRR21898930.bin.25	K01442	d__Bacteria;p__Bacillota;c__Bacilli;o__Lactobacillales;f__Enterococcaceae;g__Enterococcus_E;s__Enterococcus_E cecorum_A
SRR21898930.bin.3_k81_572816_1	SRR21898930.bin.3	K07007	d__Bacteria;p__Bacillota_A;c__Clostridia;o__Clostridiales;f__Clostridiaceae;g__Clostridium;s__Clostridium cuniculi
SRR21898930.bin.3_k81_574747_7	SRR21898930.bin.3	K07007	d__Bacteria;p__Bacillota_A;c__Clostridia;o__Clostridiales;f__Clostridiaceae;g__Clostridium;s__Clostridium cuniculi
SRR21898930.bin.3_k81_431019_47	SRR21898930.bin.3	K07007	d__Bacteria;p__Bacillota_A;c__Clostridia;o__Clostridiales;f__Clostridiaceae;g__Clostridium;s__Clostridium cuniculi
SRR21898930.bin.59_k81_619184_6	SRR21898930.bin.59	K07007	d__Bacteria;p__Bacillota_A;c__Clostridia;o__Oscillospirales;f__Ruminococcaceae;g__Massiliimalia;s__Massiliimalia sp017887325
SRR21898930.bin.61_k81_580730_52	SRR21898930.bin.61	K07007	d__Bacteria;p__Bacillota_A;c__Clostridia;o__Peptostreptococcales;f__Anaerovoracaceae;g__Gallibacter;s__
SRR21898930.bin.61_k81_617775_36	SRR21898930.bin.61	K07007	d__Bacteria;p__Bacillota_A;c__Clostridia;o__Peptostreptococcales;f__Anaerovoracaceae;g__Gallibacter;s__
SRR21898930.bin.7_k81_87259_18	SRR21898930.bin.7	K00076	d__Bacteria;p__Campylobacterota;c__Campylobacteria;o__Campylobacterales;f__Campylobacteraceae;g__Campylobacter_E;s__Campylobacter_E sp018501205
SRR21898931.bin.17_k81_80866_7	SRR21898931.bin.17	K07007	d__Bacteria;p__Bacillota;c__Bacilli;o__Erysipelotrichales;f__Coprobacillaceae;g__Thomasclavelia;s__
SRR21898931.bin.30_k81_12201_5	SRR21898931.bin.30	K00076	d__Bacteria;p__Myxococcota;c__Polyangia;o__Haliangiales;f__Haliangiaceae;g__Haliangium;s__
SRR21898931.bin.39_k81_1075311_3	SRR21898931.bin.39	K07007	d__Bacteria;p__Bacillota;c__Bacilli;o__Erysipelotrichales;f__Coprobacillaceae;g__UBA3379;s__
SRR21898931.bin.39_k81_679109_7	SRR21898931.bin.39	K01442	d__Bacteria;p__Bacillota;c__Bacilli;o__Erysipelotrichales;f__Coprobacillaceae;g__UBA3379;s__
SRR21898932.bin.13_k81_1828788_3	SRR21898932.bin.13	K01442	d__Bacteria;p__Cyanobacteriota;c__Cyanobacteriia;o__Elainellales;f__Elainellaceae;g__CCP2;s__
SRR21898932.bin.13_k81_500936_4	SRR21898932.bin.13	K07007	d__Bacteria;p__Cyanobacteriota;c__Cyanobacteriia;o__Elainellales;f__Elainellaceae;g__CCP2;s__
SRR21898932.bin.4_k81_431996_45	SRR21898932.bin.4	K00076	d__Bacteria;p__Campylobacterota;c__Campylobacteria;o__Campylobacterales;f__Helicobacteraceae;g__Helicobacter_G;s__
SRR21898932.bin.4_k81_1522002_34	SRR21898932.bin.4	K01442	d__Bacteria;p__Campylobacterota;c__Campylobacteria;o__Campylobacterales;f__Helicobacteraceae;g__Helicobacter_G;s__
SRR21898933.bin.2_k81_639177_9	SRR21898933.bin.2	K00076	d__Bacteria;p__Campylobacterota;c__Campylobacteria;o__Campylobacterales;f__Helicobacteraceae;g__Helicobacter_G;s__
SRR21898933.bin.2_k81_1540738_1	SRR21898933.bin.2	K01442	d__Bacteria;p__Campylobacterota;c__Campylobacteria;o__Campylobacterales;f__Helicobacteraceae;g__Helicobacter_G;s__
SRR3327411.bin.11_k141_197564_10	SRR3327411.bin.11	K07007	d__Bacteria;p__Bacillota_A;c__Clostridia;o__Oscillospirales;f__Oscillospiraceae;g__Enterenecus;s__Enterenecus faecium
SRR3327411.bin.12_k141_315626_58	SRR3327411.bin.12	K01442	d__Bacteria;p__Bacillota;c__Bacilli;o__Haloplasmatales;f__Turicibacteraceae;g__Turicibacter;s__Turicibacter sp017888305
SRR3327411.bin.12_k141_280937_31	SRR3327411.bin.12	K01442	d__Bacteria;p__Bacillota;c__Bacilli;o__Haloplasmatales;f__Turicibacteraceae;g__Turicibacter;s__Turicibacter sp017888305
SRR3327411.bin.12_k141_253549_15	SRR3327411.bin.12	K07007	d__Bacteria;p__Bacillota;c__Bacilli;o__Haloplasmatales;f__Turicibacteraceae;g__Turicibacter;s__Turicibacter sp017888305
SRR3327411.bin.15_k141_80794_7	SRR3327411.bin.15	K01442	d__Bacteria;p__Bacteroidota;c__Bacteroidia;o__Bacteroidales;f__Bacteroidaceae;g__Avibacteroides;s__
SRR3327411.bin.37_k141_156117_4	SRR3327411.bin.37	K01442	d__Bacteria;p__Bacteroidota;c__Bacteroidia;o__Bacteroidales;f__Paludibacteraceae;g__CALUNA01;s__CALUNA01 sp944321895
SRR3327411.bin.43_k141_23360_33	SRR3327411.bin.43	K22605	d__Bacteria;p__Bacillota;c__Bacilli;o__RF39;f__UBA660;g__Fimihabitans;s__Fimihabitans intestinipullorum
SRR3327411.bin.4_k141_382563_10	SRR3327411.bin.4	K01442	d__Bacteria;p__Bacillota;c__Bacilli;o__Erysipelotrichales;f__Erysipelotrichaceae;g__Faecalicoccus;s__
SRR3327411.bin.65_k141_181101_73	SRR3327411.bin.65	K01442	d__Bacteria;p__Bacteroidota;c__Bacteroidia;o__Bacteroidales;f__Paludibacteraceae;g__Gallipaludibacter;s__
SRR5431713.bin.3_k141_3261_20	SRR5431713.bin.3	K01442	d__Bacteria;p__Bacillota;c__Bacilli;o__Lactobacillales;f__Streptococcaceae;g__Streptococcus;s__Streptococcus gallolyticus_B
SRR5431714.bin.2_k141_1601_456	SRR5431714.bin.2	K00076	d__Bacteria;p__Pseudomonadota;c__Gammaproteobacteria;o__Enterobacterales;f__Enterobacteriaceae;g__Escherichia;s__Escherichia marmotae
SRR5431716.bin.2_k141_3310_16	SRR5431716.bin.2	K00076	d__Bacteria;p__Pseudomonadota;c__Gammaproteobacteria;o__Enterobacterales;f__Enterobacteriaceae;g__Escherichia;s__Escherichia coli
SRR5431717.bin.2_k141_1082_140	SRR5431717.bin.2	K00076	d__Bacteria;p__Pseudomonadota;c__Gammaproteobacteria;o__Enterobacterales;f__Enterobacteriaceae;g__Escherichia;s__Escherichia coli
SRR5886137.bin.1_k141_5364_9	SRR5886137.bin.1	K01442	d__Bacteria;p__Bacteroidota;c__Bacteroidia;o__Bacteroidales;f__Bacteroidaceae;g__Prevotella;s__Prevotella avicola
SRR5886137.bin.3_k141_46091_2	SRR5886137.bin.3	K01442	d__Bacteria;p__Bacteroidota;c__Bacteroidia;o__Bacteroidales;f__Paludibacteraceae;g__Enterocola;s__Enterocola intestinipullorum
SRR7039255.bin.100_k141_862561_2	SRR7039255.bin.100	K22605	d__Bacteria;p__Actinomycetota;c__Coriobacteriia;o__Coriobacteriales;f__Coriobacteriaceae;g__Enorma;s__
SRR7039255.bin.106_k141_1471880_86	SRR7039255.bin.106	K07007	d__Bacteria;p__Bacillota;c__Bacilli;o__RFN20;f__CAG-826;g__Onthovivens;s__
SRR7039255.bin.135_k141_1236039_9	SRR7039255.bin.135	K07007	d__Bacteria;p__Bacillota_A;c__Clostridia;o__Lachnospirales;f__Lachnospiraceae;g__Mediterraneibacter;s__
SRR7039255.bin.135_k141_162620_44	SRR7039255.bin.135	K07007	d__Bacteria;p__Bacillota_A;c__Clostridia;o__Lachnospirales;f__Lachnospiraceae;g__Mediterraneibacter;s__
SRR7039255.bin.140_k141_1258799_2	SRR7039255.bin.140	K07007	d__Bacteria;p__Bacillota_A;c__Clostridia;o__Christensenellales;f__Borkfalkiaceae;g__Coproplasma;s__
SRR7039255.bin.66_k141_1387330_1	SRR7039255.bin.66	K07007	d__Bacteria;p__Bacillota_A;c__Clostridia;o__Lachnospirales;f__CAG-274;g__Gallispira;s__
SRR7039255.bin.66_k141_1001978_2	SRR7039255.bin.66	K07007	d__Bacteria;p__Bacillota_A;c__Clostridia;o__Lachnospirales;f__CAG-274;g__Gallispira;s__
SRR7039255.bin.73_k141_447759_13	SRR7039255.bin.73	K00076	d__Bacteria;p__Campylobacterota;c__Campylobacteria;o__Campylobacterales;f__Helicobacteraceae;g__Helicobacter_B;s__
SRR7039255.bin.75_k141_1303572_1	SRR7039255.bin.75	K07007	d__Bacteria;p__Bacillota_A;c__Clostridia;o__Oscillospirales;f__Acutalibacteraceae;g__Eubacterium_R;s__
SRR7039255.bin.75_k141_372800_4	SRR7039255.bin.75	K07007	d__Bacteria;p__Bacillota_A;c__Clostridia;o__Oscillospirales;f__Acutalibacteraceae;g__Eubacterium_R;s__
SRR7039255.bin.76_k141_26171_1	SRR7039255.bin.76	K07007	d__Bacteria;p__Bacillota_A;c__Clostridia;o__Peptostreptococcales;f__Anaerovoracaceae;g__Avanaerovorax;s__
SRR7039256.bin.101_k141_1114765_1	SRR7039256.bin.101	K07007	d__Bacteria;p__Bacillota_A;c__Clostridia;o__Oscillospirales;f__Oscillospiraceae;g__UMGS1766;s__
SRR7039256.bin.107_k141_1218502_19	SRR7039256.bin.107	K07007	d__Bacteria;p__Bacillota_A;c__Clostridia;o__Lachnospirales;f__CAG-274;g__Gallispira;s__
SRR7039256.bin.107_k141_527773_50	SRR7039256.bin.107	K07007	d__Bacteria;p__Bacillota_A;c__Clostridia;o__Lachnospirales;f__CAG-274;g__Gallispira;s__
SRR7039256.bin.111_k141_837514_75	SRR7039256.bin.111	K07007	d__Bacteria;p__Bacillota_A;c__Clostridia;o__Christensenellales;f__UBA1242;g__Caccovivens;s__
SRR7039256.bin.12_k141_129689_52	SRR7039256.bin.12	K07007	d__Bacteria;p__Bacillota_A;c__Clostridia;o__TANB77;f__CAG-508;g__CAG-273;s__
SRR7039256.bin.25_k141_688418_4	SRR7039256.bin.25	K07007	d__Bacteria;p__Bacillota_A;c__Clostridia;o__Oscillospirales;f__Acutalibacteraceae;g__Eubacterium_R;s__
SRR7039256.bin.25_k141_172561_24	SRR7039256.bin.25	K07007	d__Bacteria;p__Bacillota_A;c__Clostridia;o__Oscillospirales;f__Acutalibacteraceae;g__Eubacterium_R;s__
SRR7039256.bin.2_k141_713568_19	SRR7039256.bin.2	K07007	d__Bacteria;p__Actinomycetota;c__Coriobacteriia;o__Coriobacteriales;f__Eggerthellaceae;g__Slackia_A;s__
SRR7039256.bin.33_k141_107576_2	SRR7039256.bin.33	K07007	d__Bacteria;p__Bacteroidota;c__Bacteroidia;o__Bacteroidales;f__UBA932;g__Cryptobacteroides;s__
SRR7039256.bin.45_k141_12779_10	SRR7039256.bin.45	K22606	d__Bacteria;p__Actinomycetota;c__Actinomycetia;o__Actinomycetales;f__Actinomycetaceae;g__;s__
SRR7039256.bin.45_k141_12779_12	SRR7039256.bin.45	K22604	d__Bacteria;p__Actinomycetota;c__Actinomycetia;o__Actinomycetales;f__Actinomycetaceae;g__;s__
SRR7039256.bin.49_k141_325901_3	SRR7039256.bin.49	K15873	d__Bacteria;p__Spirochaetota;c__Spirochaetia;o__Sphaerochaetales;f__Sphaerochaetaceae;g__Ornithospirochaeta;s__
SRR7039256.bin.78_k141_858473_3	SRR7039256.bin.78	K22605	d__Bacteria;p__Actinomycetota;c__Coriobacteriia;o__Coriobacteriales;f__Coriobacteriaceae;g__Enorma;s__
SRR7039256.bin.91_k141_967157_11	SRR7039256.bin.91	K07007	d__Bacteria;p__Bacillota_A;c__Clostridia;o__Peptostreptococcales;f__Anaerovoracaceae;g__Lentihominibacter;s__
SRR7039257.bin.115_k141_1038790_14	SRR7039257.bin.115	K07007	d__Bacteria;p__Bacillota;c__Bacilli;o__RFN20;f__CAG-826;g__Onthovivens;s__
SRR7039257.bin.118_k141_354960_3	SRR7039257.bin.118	K07007	d__Bacteria;p__Bacillota_A;c__Clostridia;o__Christensenellales;f__Borkfalkiaceae;g__Coproplasma;s__
SRR7039257.bin.63_k141_719209_4	SRR7039257.bin.63	K07007	d__Bacteria;p__Actinomycetota;c__Coriobacteriia;o__Coriobacteriales;f__CADBOM01;g__CADBOM01;s__
SRR7039257.bin.91_k141_347521_46	SRR7039257.bin.91	K07007	d__Bacteria;p__Bacillota_A;c__Clostridia;o__Christensenellales;f__UBA1242;g__Caccovivens;s__
SRR7039257.bin.97_k141_205158_3	SRR7039257.bin.97	K01442	d__Bacteria;p__Bacillota_A;c__Clostridia;o__Oscillospirales;f__Oscillospiraceae;g__;s__
SRR7039257.bin.97_k141_1447726_9	SRR7039257.bin.97	K22606	d__Bacteria;p__Bacillota_A;c__Clostridia;o__Oscillospirales;f__Oscillospiraceae;g__;s__
SRR7039258.bin.111_k141_795369_3	SRR7039258.bin.111	K07007	d__Bacteria;p__Bacillota_A;c__Clostridia;o__Lachnospirales;f__CAG-274;g__Gallispira;s__
SRR7039258.bin.111_k141_974332_1	SRR7039258.bin.111	K07007	d__Bacteria;p__Bacillota_A;c__Clostridia;o__Lachnospirales;f__CAG-274;g__Gallispira;s__
SRR7039258.bin.112_k141_2061265_26	SRR7039258.bin.112	K07007	d__Bacteria;p__Bacillota_A;c__Clostridia;o__Oscillospirales;f__Oscillospiraceae;g__JAJQBJ01;s__
SRR7039258.bin.118_k141_1069033_15	SRR7039258.bin.118	K07007	d__Bacteria;p__Bacillota_A;c__Clostridia;o__Christensenellales;f__Borkfalkiaceae;g__Coproplasma;s__
SRR7039258.bin.12_k141_893651_17	SRR7039258.bin.12	K07007	d__Bacteria;p__Bacillota_A;c__Clostridia;o__Christensenellales;f__Borkfalkiaceae;g__RGIG4074;s__
SRR7039258.bin.20_k141_1434731_17	SRR7039258.bin.20	K07007	d__Bacteria;p__Bacillota_A;c__Clostridia;o__Christensenellales;f__UBA1242;g__Caccovivens;s__
SRR7039258.bin.60_k141_1847122_22	SRR7039258.bin.60	K07007	d__Bacteria;p__Bacillota_A;c__Clostridia;o__Oscillospirales;f__Oscillospiraceae;g__CAKSXP01;s__
SRR7039258.bin.86_k141_572271_10	SRR7039258.bin.86	K07007	d__Bacteria;p__Bacteroidota;c__Bacteroidia;o__Bacteroidales;f__UBA932;g__Cryptobacteroides;s__
SRR7039258.bin.86_k141_1753549_3	SRR7039258.bin.86	K07007	d__Bacteria;p__Bacteroidota;c__Bacteroidia;o__Bacteroidales;f__UBA932;g__Cryptobacteroides;s__
SRR7039258.bin.98_k141_630600_19	SRR7039258.bin.98	K07007	d__Bacteria;p__Actinomycetota;c__Coriobacteriia;o__Coriobacteriales;f__Eggerthellaceae;g__Anaerotardibacter;s__
SRR7039258.bin.99_k141_2422119_8	SRR7039258.bin.99	K07007	d__Bacteria;p__Bacillota_A;c__Clostridia;o__Oscillospirales;f__Acutalibacteraceae;g__Eubacterium_R;s__
SRR7039258.bin.99_k141_1922519_12	SRR7039258.bin.99	K07007	d__Bacteria;p__Bacillota_A;c__Clostridia;o__Oscillospirales;f__Acutalibacteraceae;g__Eubacterium_R;s__
SRR7039259.bin.43_k141_358756_1	SRR7039259.bin.43	K07007	d__Bacteria;p__Bacillota_A;c__Clostridia;o__TANB77;f__CAG-508;g__CAG-269;s__
SRR7039259.bin.47_k141_306822_3	SRR7039259.bin.47	K07007	d__Bacteria;p__Bacillota_A;c__Clostridia;o__Lachnospirales;f__Lachnospiraceae;g__Eubacterium_I;s__
SRR7039259.bin.47_k141_55277_23	SRR7039259.bin.47	K07007	d__Bacteria;p__Bacillota_A;c__Clostridia;o__Lachnospirales;f__Lachnospiraceae;g__Eubacterium_I;s__
SRR7039260.bin.4_k141_315955_47	SRR7039260.bin.4	K07007	d__Bacteria;p__Actinomycetota;c__Coriobacteriia;o__Coriobacteriales;f__Eggerthellaceae;g__Anaerotardibacter;s__
SRR7039261.bin.108_k141_21453_3	SRR7039261.bin.108	K22605	d__Bacteria;p__Actinomycetota;c__Coriobacteriia;o__Coriobacteriales;f__Coriobacteriaceae;g__Enorma;s__
SRR7039261.bin.110_k141_750_66	SRR7039261.bin.110	K07007	d__Bacteria;p__Actinomycetota;c__Coriobacteriia;o__Coriobacteriales;f__Eggerthellaceae;g__Anaerotardibacter;s__
SRR7039261.bin.134_k141_466960_6	SRR7039261.bin.134	K07007	d__Bacteria;p__Bacillota_A;c__Clostridia;o__Oscillospirales;f__Oscillospiraceae;g__Onthomonas;s__
SRR7039261.bin.134_k141_1013627_5	SRR7039261.bin.134	K07007	d__Bacteria;p__Bacillota_A;c__Clostridia;o__Oscillospirales;f__Oscillospiraceae;g__Onthomonas;s__
SRR7039261.bin.32_k141_964233_11	SRR7039261.bin.32	K07007	d__Bacteria;p__Bacillota_A;c__Clostridia;o__Lachnospirales;f__CAG-274;g__Gallispira;s__
SRR7039261.bin.32_k141_98361_2	SRR7039261.bin.32	K07007	d__Bacteria;p__Bacillota_A;c__Clostridia;o__Lachnospirales;f__CAG-274;g__Gallispira;s__
SRR7039261.bin.42_k141_811077_1	SRR7039261.bin.42	K07007	d__Bacteria;p__Bacillota_A;c__Clostridia;o__Christensenellales;f__Borkfalkiaceae;g__Coproplasma;s__
SRR7039261.bin.68_k141_393682_56	SRR7039261.bin.68	K07007	d__Bacteria;p__Bacteroidota;c__Bacteroidia;o__Bacteroidales;f__UBA932;g__Cryptobacteroides;s__
SRR7039261.bin.92_k141_1699280_8	SRR7039261.bin.92	K07007	d__Bacteria;p__Bacillota_A;c__Clostridia;o__Lachnospirales;f__Lachnospiraceae;g__UBA4292;s__
SRR7039261.bin.94_k141_563576_1	SRR7039261.bin.94	K07007	d__Bacteria;p__Bacteroidota;c__Bacteroidia;o__Bacteroidales;f__UBA932;g__Cryptobacteroides;s__
SRR7039261.bin.94_k141_1343784_71	SRR7039261.bin.94	K07007	d__Bacteria;p__Bacteroidota;c__Bacteroidia;o__Bacteroidales;f__UBA932;g__Cryptobacteroides;s__
SRR7039262.bin.21_k141_1578615_11	SRR7039262.bin.21	K07007	d__Bacteria;p__Bacillota_A;c__Clostridia;o__Lachnospirales;f__CAG-274;g__Gallispira;s__
SRR7039262.bin.21_k141_1390389_1	SRR7039262.bin.21	K07007	d__Bacteria;p__Bacillota_A;c__Clostridia;o__Lachnospirales;f__CAG-274;g__Gallispira;s__
SRR7039262.bin.21_k141_354946_1	SRR7039262.bin.21	K07007	d__Bacteria;p__Bacillota_A;c__Clostridia;o__Lachnospirales;f__CAG-274;g__Gallispira;s__
SRR7039262.bin.26_k141_1673989_4	SRR7039262.bin.26	K07007	d__Bacteria;p__Bacillota_A;c__Clostridia;o__Christensenellales;f__Borkfalkiaceae;g__RGIG4074;s__
SRR7039262.bin.2_k141_1312206_1	SRR7039262.bin.2	K07007	d__Archaea;p__Halobacteriota;c__Methanomicrobia;o__Methanomicrobiales;f__Methanocorpusculaceae;g__Methanocorpusculum;s__
SRR7039262.bin.42_k141_1107720_12	SRR7039262.bin.42	K01442	d__Bacteria;p__Bacillota_A;c__Clostridia;o__Oscillospirales;f__Oscillospiraceae;g__;s__
SRR7039262.bin.53_k141_2395_3	SRR7039262.bin.53	K07007	d__Bacteria;p__Bacillota_A;c__Clostridia;o__Oscillospirales;f__Oscillospiraceae;g__CAKTOF01;s__
SRR7039262.bin.53_k141_1610746_5	SRR7039262.bin.53	K22606	d__Bacteria;p__Bacillota_A;c__Clostridia;o__Oscillospirales;f__Oscillospiraceae;g__CAKTOF01;s__
SRR7039262.bin.53_k141_792138_4	SRR7039262.bin.53	K22604	d__Bacteria;p__Bacillota_A;c__Clostridia;o__Oscillospirales;f__Oscillospiraceae;g__CAKTOF01;s__
SRR7039262.bin.59_k141_1342638_9	SRR7039262.bin.59	K22604	d__Bacteria;p__Bacillota_A;c__Clostridia;o__Oscillospirales;f__Oscillospiraceae;g__;s__
SRR7039262.bin.59_k141_1786128_8	SRR7039262.bin.59	K01442	d__Bacteria;p__Bacillota_A;c__Clostridia;o__Oscillospirales;f__Oscillospiraceae;g__;s__
SRR7039262.bin.59_k141_1242982_10	SRR7039262.bin.59	K22606	d__Bacteria;p__Bacillota_A;c__Clostridia;o__Oscillospirales;f__Oscillospiraceae;g__;s__
SRR7039262.bin.70_k141_1342914_4	SRR7039262.bin.70	K07007	d__Bacteria;p__Cyanobacteriota;c__Vampirovibrionia;o__Gastranaerophilales;f__Gastranaerophilaceae;g__SIG32;s__
SRR7039263.bin.100_k141_1244065_27	SRR7039263.bin.100	K07007	d__Bacteria;p__Bacillota_A;c__Clostridia;o__TANB77;f__CAG-508;g__CAG-269;s__
SRR7039263.bin.118_k141_563295_9	SRR7039263.bin.118	K07007	d__Bacteria;p__Bacillota_A;c__Clostridia;o__Lachnospirales;f__CAG-274;g__Gallispira;s__
SRR7039263.bin.118_k141_244149_3	SRR7039263.bin.118	K07007	d__Bacteria;p__Bacillota_A;c__Clostridia;o__Lachnospirales;f__CAG-274;g__Gallispira;s__
SRR7039263.bin.125_k141_229474_8	SRR7039263.bin.125	K22606	d__Bacteria;p__Pseudomonadota;c__Gammaproteobacteria;o__Burkholderiales;f__Burkholderiaceae;g__Oxalobacter;s__
SRR7039263.bin.132_k141_16492_37	SRR7039263.bin.132	K07007	d__Bacteria;p__Bacteroidota;c__Bacteroidia;o__Bacteroidales;f__UBA932;g__Cryptobacteroides;s__
SRR7039263.bin.14_k141_1105283_21	SRR7039263.bin.14	K07007	d__Bacteria;p__Bacillota_A;c__Clostridia;o__Lachnospirales;f__Lachnospiraceae;g__Pseudolachnospira;s__
SRR7039263.bin.14_k141_880416_11	SRR7039263.bin.14	K07007	d__Bacteria;p__Bacillota_A;c__Clostridia;o__Lachnospirales;f__Lachnospiraceae;g__Pseudolachnospira;s__
SRR7039263.bin.34_k141_1247988_17	SRR7039263.bin.34	K07007	d__Bacteria;p__Bacillota_A;c__Clostridia;o__Lachnospirales;f__Lachnospiraceae;g__Catenibacillus;s__
SRR7039263.bin.45_k141_1030486_5	SRR7039263.bin.45	K07007	d__Bacteria;p__Actinomycetota;c__Coriobacteriia;o__Coriobacteriales;f__CADBOM01;g__CADBOM01;s__
SRR7039263.bin.51_k141_1172850_8	SRR7039263.bin.51	K07007	d__Bacteria;p__Bacillota_A;c__Clostridia;o__Lachnospirales;f__Lachnospiraceae;g__Caccovicinus;s__
SRR7039263.bin.55_k141_725282_5	SRR7039263.bin.55	K07007	d__Bacteria;p__Bacillota_A;c__Clostridia;o__Lachnospirales;f__Lachnospiraceae;g__Anaerobutyricum;s__
SRR7039263.bin.55_k141_1239471_10	SRR7039263.bin.55	K07007	d__Bacteria;p__Bacillota_A;c__Clostridia;o__Lachnospirales;f__Lachnospiraceae;g__Anaerobutyricum;s__
SRR7039263.bin.69_k141_842197_16	SRR7039263.bin.69	K01442	d__Bacteria;p__Bacillota_A;c__Clostridia;o__Oscillospirales;f__Oscillospiraceae;g__;s__
SRR7039263.bin.69_k141_1040704_2	SRR7039263.bin.69	K22604	d__Bacteria;p__Bacillota_A;c__Clostridia;o__Oscillospirales;f__Oscillospiraceae;g__;s__
SRR7039263.bin.69_k141_1366085_11	SRR7039263.bin.69	K22606	d__Bacteria;p__Bacillota_A;c__Clostridia;o__Oscillospirales;f__Oscillospiraceae;g__;s__
SRR7039263.bin.73_k141_707639_6	SRR7039263.bin.73	K07007	d__Bacteria;p__Bacillota;c__Bacilli;o__Erysipelotrichales;f__Coprobacillaceae;g__;s__
SRR7039263.bin.92_k141_865073_25	SRR7039263.bin.92	K07007	d__Bacteria;p__Bacillota;c__Bacilli;o__RFN20;f__CAG-288;g__Enterosoma;s__
SRR7039263.bin.95_k141_278510_4	SRR7039263.bin.95	K07007	d__Bacteria;p__Bacillota;c__Bacilli;o__RF39;f__UBA660;g__Coprosoma;s__
SRR9850906.bin.6_k81_100529_13	SRR9850906.bin.6	K00076	d__Bacteria;p__Campylobacterota;c__Campylobacteria;o__Campylobacterales;f__Helicobacteraceae;g__Helicobacter_H;s__Helicobacter_H anseris
SRR9850906.bin.6_k81_119855_14	SRR9850906.bin.6	K01442	d__Bacteria;p__Campylobacterota;c__Campylobacteria;o__Campylobacterales;f__Helicobacteraceae;g__Helicobacter_H;s__Helicobacter_H anseris
SRR9850910.bin.19_k81_43810_11	SRR9850910.bin.19	K01442	d__Bacteria;p__Bacillota;c__Bacilli;o__Lactobacillales;f__Lactobacillaceae;g__Ligilactobacillus;s__
SRR9850910.bin.5_k81_132216_26	SRR9850910.bin.5	K07007	d__Bacteria;p__Bacillota_A;c__Clostridia;o__TANB77;f__CAG-508;g__CAG-269;s__
SRR9850913.bin.15_k81_87331_61	SRR9850913.bin.15	K01442	d__Bacteria;p__Campylobacterota;c__Campylobacteria;o__Campylobacterales;f__Helicobacteraceae;g__Helicobacter_G;s__
SRR9850913.bin.15_k81_305915_37	SRR9850913.bin.15	K00076	d__Bacteria;p__Campylobacterota;c__Campylobacteria;o__Campylobacterales;f__Helicobacteraceae;g__Helicobacter_G;s__
SRR9850914.bin.1_k81_167364_7	SRR9850914.bin.1	K01442	d__Bacteria;p__Campylobacterota;c__Campylobacteria;o__Campylobacterales;f__Helicobacteraceae;g__Helicobacter_G;s__
SRR9850914.bin.1_k81_251533_7	SRR9850914.bin.1	K00076	d__Bacteria;p__Campylobacterota;c__Campylobacteria;o__Campylobacterales;f__Helicobacteraceae;g__Helicobacter_G;s__
SRR9850914.bin.3_k81_244055_2	SRR9850914.bin.3	K01442	d__Bacteria;p__Bacillota;c__Bacilli;o__Lactobacillales;f__Lactobacillaceae;g__Ligilactobacillus;s__
SRR9850917.bin.2_k81_13457_32	SRR9850917.bin.2	K00076	d__Bacteria;p__Campylobacterota;c__Campylobacteria;o__Campylobacterales;f__Helicobacteraceae;g__Helicobacter_H;s__Helicobacter_H anseris
SRR9850917.bin.2_k81_734560_4	SRR9850917.bin.2	K01442	d__Bacteria;p__Campylobacterota;c__Campylobacteria;o__Campylobacterales;f__Helicobacteraceae;g__Helicobacter_H;s__Helicobacter_H anseris
SRR9850917.bin.6_k81_1025918_9	SRR9850917.bin.6	K01442	d__Bacteria;p__Bacillota;c__Bacilli;o__Lactobacillales;f__Lactobacillaceae;g__Ligilactobacillus;s__
SRR9850919.bin.38_k81_63108_5	SRR9850919.bin.38	K01442	d__Bacteria;p__Bacillota;c__Bacilli;o__Erysipelotrichales;f__Erysipelotrichaceae;g__Faecalitalea;s__
SRR9850919.bin.38_k81_6712_4	SRR9850919.bin.38	K22605	d__Bacteria;p__Bacillota;c__Bacilli;o__Erysipelotrichales;f__Erysipelotrichaceae;g__Faecalitalea;s__
SRR9850920.bin.10_k81_47610_2	SRR9850920.bin.10	K07007	d__Bacteria;p__Bacillota_C;c__Negativicutes;o__Acidaminococcales;f__Acidaminococcaceae;g__URXU01;s__URXU01 sp900552005
SRR9850920.bin.33_k81_65611_8	SRR9850920.bin.33	K07007	d__Bacteria;p__Bacillota_A;c__Clostridia;o__Lachnospirales;f__Anaerotignaceae;g__Anaerotignum;s__
SRR9850921.bin.42_k81_1105134_2	SRR9850921.bin.42	K07007	d__Bacteria;p__Desulfobacterota;c__Desulfovibrionia;o__Desulfovibrionales;f__Desulfovibrionaceae;g__Desulfovibrio;s__Desulfovibrio piger_A
SRR9850921.bin.4_k81_531384_8	SRR9850921.bin.4	K01442	d__Bacteria;p__Bacteroidota;c__Bacteroidia;o__Bacteroidales;f__Tannerellaceae;g__Parabacteroides;s__Parabacteroides sp900548175
SRR9850921.bin.50_k81_737436_1	SRR9850921.bin.50	K07007	d__Bacteria;p__Elusimicrobiota;c__Elusimicrobia;o__Elusimicrobiales;f__Elusimicrobiaceae;g__UBA1436;s__UBA1436 sp944324965
SRR9850921.bin.50_k81_695790_1	SRR9850921.bin.50	K01442	d__Bacteria;p__Elusimicrobiota;c__Elusimicrobia;o__Elusimicrobiales;f__Elusimicrobiaceae;g__UBA1436;s__UBA1436 sp944324965
SRR9850921.bin.50_k81_547189_2	SRR9850921.bin.50	K07007	d__Bacteria;p__Elusimicrobiota;c__Elusimicrobia;o__Elusimicrobiales;f__Elusimicrobiaceae;g__UBA1436;s__UBA1436 sp944324965
SRR9850921.bin.54_k81_924342_10	SRR9850921.bin.54	K01442	d__Bacteria;p__Bacteroidota;c__Bacteroidia;o__Bacteroidales;f__Paludibacteraceae;g__CALUNA01;s__CALUNA01 sp944321895
SRR9850921.bin.60_k81_606544_28	SRR9850921.bin.60	K01442	d__Bacteria;p__Bacteroidota;c__Bacteroidia;o__Bacteroidales;f__Bacteroidaceae;g__Prevotella;s__
SRR9850922.bin.12_k81_850643_14	SRR9850922.bin.12	K01442	d__Bacteria;p__Bacillota;c__Bacilli;o__Mycoplasmatales;f__Mycoplasmoidaceae;g__Mycoplasma_L;s__
SRR9850922.bin.12_k81_850643_15	SRR9850922.bin.12	K01442	d__Bacteria;p__Bacillota;c__Bacilli;o__Mycoplasmatales;f__Mycoplasmoidaceae;g__Mycoplasma_L;s__
SRR9850922.bin.12_k81_850643_16	SRR9850922.bin.12	K01442	d__Bacteria;p__Bacillota;c__Bacilli;o__Mycoplasmatales;f__Mycoplasmoidaceae;g__Mycoplasma_L;s__
SRR9850922.bin.5_k81_403672_2	SRR9850922.bin.5	K23231	d__Bacteria;p__Bacillota;c__Bacilli;o__Lactobacillales;f__Lactobacillaceae;g__Ligilactobacillus;s__Ligilactobacillus sp944326135
SRR9850922.bin.5_k81_771434_3	SRR9850922.bin.5	K01442	d__Bacteria;p__Bacillota;c__Bacilli;o__Lactobacillales;f__Lactobacillaceae;g__Ligilactobacillus;s__Ligilactobacillus sp944326135
SRR9850928.bin.12_k81_289548_7	SRR9850928.bin.12	K00076	d__Bacteria;p__Campylobacterota;c__Campylobacteria;o__Campylobacterales;f__Campylobacteraceae;g__Campylobacter_D;s__Campylobacter_D jejuni
SRR9850929.bin.2_k81_334490_4	SRR9850929.bin.2	K01442	d__Bacteria;p__Campylobacterota;c__Campylobacteria;o__Campylobacterales;f__Helicobacteraceae;g__Helicobacter_G;s__
SRR9850929.bin.2_k81_266996_21	SRR9850929.bin.2	K00076	d__Bacteria;p__Campylobacterota;c__Campylobacteria;o__Campylobacterales;f__Helicobacteraceae;g__Helicobacter_G;s__
SRR9850932.bin.16_k81_362510_17	SRR9850932.bin.16	K07007	d__Bacteria;p__Pseudomonadota;c__Gammaproteobacteria;o__Pseudomonadales;f__Halomonadaceae;g__Marinospirillum;s__
SRR9850932.bin.16_k81_247163_9	SRR9850932.bin.16	K01442	d__Bacteria;p__Pseudomonadota;c__Gammaproteobacteria;o__Pseudomonadales;f__Halomonadaceae;g__Marinospirillum;s__
SRR9850934.bin.3_k81_45031_1	SRR9850934.bin.3	K01442	d__Bacteria;p__Bacillota;c__Bacilli;o__Lactobacillales;f__Catellicoccaceae;g__;s__
SRR9850935.bin.21_k81_116584_1	SRR9850935.bin.21	K00076	d__Bacteria;p__Pseudomonadota;c__Gammaproteobacteria;o__Ectothiorhodospirales;f__Thioalkalivibrionaceae;g__Thioalkalivibrio_B;s__
SRR9850936.bin.26_k81_423041_1	SRR9850936.bin.26	K07007	d__Bacteria;p__Bacillota_A;c__Clostridia;o__Lachnospirales;f__Cellulosilyticaceae;g__;s__
SRR9850936.bin.26_k81_342902_2	SRR9850936.bin.26	K01442	d__Bacteria;p__Bacillota_A;c__Clostridia;o__Lachnospirales;f__Cellulosilyticaceae;g__;s__
SRR9850936.bin.26_k81_121325_1	SRR9850936.bin.26	K07007	d__Bacteria;p__Bacillota_A;c__Clostridia;o__Lachnospirales;f__Cellulosilyticaceae;g__;s__
SRR9850936.bin.26_k81_58612_1	SRR9850936.bin.26	K07007	d__Bacteria;p__Bacillota_A;c__Clostridia;o__Lachnospirales;f__Cellulosilyticaceae;g__;s__
SRR9850937.bin.12_k81_165151_3	SRR9850937.bin.12	K07007	d__Bacteria;p__Bacillota_A;c__Clostridia;o__Peptostreptococcales;f__Acidaminobacteraceae;g__;s__
SRR9850937.bin.38_k81_304476_20	SRR9850937.bin.38	K07007	d__Bacteria;p__Bacillota_A;c__Clostridia;o__Peptostreptococcales;f__T1SED10-28;g__;s__
SRR9850937.bin.38_k81_296550_8	SRR9850937.bin.38	K07007	d__Bacteria;p__Bacillota_A;c__Clostridia;o__Peptostreptococcales;f__T1SED10-28;g__;s__
SRR9850938.bin.1_k81_141997_2	SRR9850938.bin.1	K07007	d__Bacteria;p__Bacteroidota;c__Bacteroidia;o__Flavobacteriales;f__Cryomorphaceae;g__T3Sed10-241;s__
SRR9850938.bin.9_k81_240641_1	SRR9850938.bin.9	K07007	d__Bacteria;p__Bacteroidota;c__Bacteroidia;o__Cytophagales;f__Cyclobacteriaceae;g__Aquiflexum;s__
SRR9850938.bin.9_k81_320586_1	SRR9850938.bin.9	K00076	d__Bacteria;p__Bacteroidota;c__Bacteroidia;o__Cytophagales;f__Cyclobacteriaceae;g__Aquiflexum;s__
SRR9850938.bin.9_k81_320586_2	SRR9850938.bin.9	K00076	d__Bacteria;p__Bacteroidota;c__Bacteroidia;o__Cytophagales;f__Cyclobacteriaceae;g__Aquiflexum;s__
SRR9850939.bin.12_k81_229092_6	SRR9850939.bin.12	K00076	d__Bacteria;p__Campylobacterota;c__Campylobacteria;o__Campylobacterales;f__Campylobacteraceae;g__Campylobacter_E;s__Campylobacter_E sp018501205
SRR9850939.bin.12_k81_46581_25	SRR9850939.bin.12	K07007	d__Bacteria;p__Campylobacterota;c__Campylobacteria;o__Campylobacterales;f__Campylobacteraceae;g__Campylobacter_E;s__Campylobacter_E sp018501205
SRR9850939.bin.13_k81_389789_39	SRR9850939.bin.13	K00076	d__Bacteria;p__Campylobacterota;c__Campylobacteria;o__Campylobacterales;f__Helicobacteraceae;g__Helicobacter_G;s__
SRR9850939.bin.13_k81_4588_5	SRR9850939.bin.13	K01442	d__Bacteria;p__Campylobacterota;c__Campylobacteria;o__Campylobacterales;f__Helicobacteraceae;g__Helicobacter_G;s__
SRR9850941.bin.17_k81_289312_12	SRR9850941.bin.17	K01442	d__Bacteria;p__Fusobacteriota;c__Fusobacteriia;o__Fusobacteriales;f__Fusobacteriaceae;g__;s__
SRR9850941.bin.17_k81_243092_1	SRR9850941.bin.17	K00076	d__Bacteria;p__Fusobacteriota;c__Fusobacteriia;o__Fusobacteriales;f__Fusobacteriaceae;g__;s__
SRR9850941.bin.21_k81_4049_5	SRR9850941.bin.21	K01442	d__Bacteria;p__Bacillota;c__Bacilli;o__Lactobacillales;f__Catellicoccaceae;g__Catellicoccus;s__
SRR9850941.bin.21_k81_221969_6	SRR9850941.bin.21	K23231	d__Bacteria;p__Bacillota;c__Bacilli;o__Lactobacillales;f__Catellicoccaceae;g__Catellicoccus;s__
SRR9850941.bin.21_k81_183692_1	SRR9850941.bin.21	K01442	d__Bacteria;p__Bacillota;c__Bacilli;o__Lactobacillales;f__Catellicoccaceae;g__Catellicoccus;s__
SRR9850941.bin.21_k81_69104_8	SRR9850941.bin.21	K07007	d__Bacteria;p__Bacillota;c__Bacilli;o__Lactobacillales;f__Catellicoccaceae;g__Catellicoccus;s__
SRR9850941.bin.2_k81_72624_12	SRR9850941.bin.2	K00076	d__Bacteria;p__Pseudomonadota;c__Alphaproteobacteria;o__Rhodobacterales;f__Rhodobacteraceae;g__Paracoccus;s__
SRR9850942.bin.1_k81_162362_4	SRR9850942.bin.1	K07007	d__Bacteria;p__Bacillota_A;c__Clostridia;o__Lachnospirales;f__Lachnospiraceae;g__Lachnoclostridium_B;s__
SRR9850942.bin.1_k81_15872_10	SRR9850942.bin.1	K01442	d__Bacteria;p__Bacillota_A;c__Clostridia;o__Lachnospirales;f__Lachnospiraceae;g__Lachnoclostridium_B;s__
SRR9850942.bin.1_k81_126490_12	SRR9850942.bin.1	K07007	d__Bacteria;p__Bacillota_A;c__Clostridia;o__Lachnospirales;f__Lachnospiraceae;g__Lachnoclostridium_B;s__
SRR9850942.bin.22_k81_182481_111	SRR9850942.bin.22	K01442	d__Bacteria;p__Bacillota;c__Bacilli;o__Mycoplasmatales;f__UBA3375;g__UBA3375;s__
SRR9850942.bin.22_k81_241926_23	SRR9850942.bin.22	K01442	d__Bacteria;p__Bacillota;c__Bacilli;o__Mycoplasmatales;f__UBA3375;g__UBA3375;s__
SRR9850942.bin.28_k81_69590_4	SRR9850942.bin.28	K07007	d__Bacteria;p__Bacillota_A;c__Clostridia;o__Lachnospirales;f__Lachnospiraceae;g__Mediterraneibacter;s__
SRR9850942.bin.28_k81_127641_35	SRR9850942.bin.28	K07007	d__Bacteria;p__Bacillota_A;c__Clostridia;o__Lachnospirales;f__Lachnospiraceae;g__Mediterraneibacter;s__
SRR9850942.bin.28_k81_143630_12	SRR9850942.bin.28	K01442	d__Bacteria;p__Bacillota_A;c__Clostridia;o__Lachnospirales;f__Lachnospiraceae;g__Mediterraneibacter;s__
SRR9850942.bin.73_k81_297138_5	SRR9850942.bin.73	K01442	d__Bacteria;p__Bacillota_A;c__Clostridia;o__Lachnospirales;f__Lachnospiraceae;g__Lachnoclostridium_B;s__
SRR9850942.bin.73_k81_56623_2	SRR9850942.bin.73	K07007	d__Bacteria;p__Bacillota_A;c__Clostridia;o__Lachnospirales;f__Lachnospiraceae;g__Lachnoclostridium_B;s__
SRR9850942.bin.73_k81_306252_2	SRR9850942.bin.73	K22605	d__Bacteria;p__Bacillota_A;c__Clostridia;o__Lachnospirales;f__Lachnospiraceae;g__Lachnoclostridium_B;s__
SRR9850942.bin.73_k81_253077_13	SRR9850942.bin.73	K07007	d__Bacteria;p__Bacillota_A;c__Clostridia;o__Lachnospirales;f__Lachnospiraceae;g__Lachnoclostridium_B;s__
SRR9850943.bin.12_k81_102259_20	SRR9850943.bin.12	K07007	d__Bacteria;p__Cyanobacteriota;c__Cyanobacteriia;o__Phormidesmiales;f__Phormidesmiaceae;g__Nodosilinea;s__
SRR9850943.bin.12_k81_122698_1	SRR9850943.bin.12	K01442	d__Bacteria;p__Cyanobacteriota;c__Cyanobacteriia;o__Phormidesmiales;f__Phormidesmiaceae;g__Nodosilinea;s__
SRR9850943.bin.12_k81_367946_15	SRR9850943.bin.12	K00076	d__Bacteria;p__Cyanobacteriota;c__Cyanobacteriia;o__Phormidesmiales;f__Phormidesmiaceae;g__Nodosilinea;s__
SRR9850943.bin.12_k81_367946_16	SRR9850943.bin.12	K00076	d__Bacteria;p__Cyanobacteriota;c__Cyanobacteriia;o__Phormidesmiales;f__Phormidesmiaceae;g__Nodosilinea;s__
SRR9850943.bin.13_k81_85440_1	SRR9850943.bin.13	K01442	d__Bacteria;p__Pseudomonadota;c__Gammaproteobacteria;o__Enterobacterales_A;f__Alteromonadaceae;g__Alkalimonas;s__
SRR9850943.bin.13_k81_67706_1	SRR9850943.bin.13	K07007	d__Bacteria;p__Pseudomonadota;c__Gammaproteobacteria;o__Enterobacterales_A;f__Alteromonadaceae;g__Alkalimonas;s__
SRR9850943.bin.19_k81_372026_1	SRR9850943.bin.19	K07007	d__Bacteria;p__Bacillota_A;c__Clostridia;o__Tissierellales;f__Tissierellaceae_A;g__;s__
SRR9850943.bin.19_k81_476704_5	SRR9850943.bin.19	K07007	d__Bacteria;p__Bacillota_A;c__Clostridia;o__Tissierellales;f__Tissierellaceae_A;g__;s__
SRR9850943.bin.34_k81_284987_24	SRR9850943.bin.34	K07007	d__Bacteria;p__Bacillota;c__Bacilli;o__Lactobacillales;f__Carnobacteriaceae;g__Alkalibacterium;s__
SRR9850943.bin.34_k81_226766_74	SRR9850943.bin.34	K22606	d__Bacteria;p__Bacillota;c__Bacilli;o__Lactobacillales;f__Carnobacteriaceae;g__Alkalibacterium;s__
SRR9850943.bin.57_k81_44174_5	SRR9850943.bin.57	K01442	d__Bacteria;p__Bacillota_A;c__Clostridia;o__Clostridiales;f__Clostridiaceae;g__Clostridium;s__
SRR9850943.bin.57_k81_8088_25	SRR9850943.bin.57	K07007	d__Bacteria;p__Bacillota_A;c__Clostridia;o__Clostridiales;f__Clostridiaceae;g__Clostridium;s__
SRR9850943.bin.5_k81_12958_1	SRR9850943.bin.5	K07007	d__Bacteria;p__Bacillota;c__Bacilli;o__Bacillales_D;f__Amphibacillaceae;g__Halolactibacillus;s__Halolactibacillus alkaliphilus
SRR9850943.bin.5_k81_262190_2	SRR9850943.bin.5	K01442	d__Bacteria;p__Bacillota;c__Bacilli;o__Bacillales_D;f__Amphibacillaceae;g__Halolactibacillus;s__Halolactibacillus alkaliphilus
SRR9850947.bin.2_k81_6223_2	SRR9850947.bin.2	K01442	d__Bacteria;p__Bacillota;c__Bacilli;o__Lactobacillales;f__Lactobacillaceae;g__Ligilactobacillus;s__Ligilactobacillus sp944326135
SRR9850947.bin.2_k81_112116_3	SRR9850947.bin.2	K01442	d__Bacteria;p__Bacillota;c__Bacilli;o__Lactobacillales;f__Lactobacillaceae;g__Ligilactobacillus;s__Ligilactobacillus sp944326135
SRR9850948.bin.15_k81_95037_5	SRR9850948.bin.15	K07007	d__Bacteria;p__Desulfobacterota;c__Desulfovibrionia;o__Desulfovibrionales;f__Desulfovibrionaceae;g__Lawsonia;s__Lawsonia intracellularis
SRR9850948.bin.18_k81_20993_4	SRR9850948.bin.18	K00076	d__Bacteria;p__Pseudomonadota;c__Gammaproteobacteria;o__Pseudomonadales;f__Moraxellaceae;g__Acinetobacter;s__Acinetobacter harbinensis
SRR9850948.bin.7_k81_17040_3	SRR9850948.bin.7	K00076	d__Bacteria;p__Bacteroidota;c__Bacteroidia;o__Flavobacteriales;f__Flavobacteriaceae;g__Flavobacterium;s__
SRR9850949.bin.27_k81_149092_4	SRR9850949.bin.27	K07007	d__Bacteria;p__Bacillota_A;c__Clostridia;o__TANB77;f__CAG-508;g__CAG-269;s__
SRR9850949.bin.34_k81_82997_3	SRR9850949.bin.34	K07007	d__Bacteria;p__Cyanobacteriota;c__Vampirovibrionia;o__Gastranaerophilales;f__Gastranaerophilaceae;g__Stercorousia;s__Stercorousia sp900555175
SRR9850949.bin.8_k81_23230_6	SRR9850949.bin.8	K07007	d__Bacteria;p__Actinomycetota;c__Coriobacteriia;o__Coriobacteriales;f__Coriobacteriaceae;g__;s__
SRR9850949.bin.8_k81_150404_3	SRR9850949.bin.8	K01442	d__Bacteria;p__Actinomycetota;c__Coriobacteriia;o__Coriobacteriales;f__Coriobacteriaceae;g__;s__
SRR9850951.bin.39_k81_342486_2	SRR9850951.bin.39	K07007	d__Bacteria;p__Bacillota_A;c__Clostridia;o__Lachnospirales;f__Lachnospiraceae;g__Mediterraneibacter;s__
SRR9850951.bin.39_k81_120925_27	SRR9850951.bin.39	K07007	d__Bacteria;p__Bacillota_A;c__Clostridia;o__Lachnospirales;f__Lachnospiraceae;g__Mediterraneibacter;s__
SRR9850951.bin.39_k81_42748_2	SRR9850951.bin.39	K01442	d__Bacteria;p__Bacillota_A;c__Clostridia;o__Lachnospirales;f__Lachnospiraceae;g__Mediterraneibacter;s__
SRR9850957.bin.10_k81_62076_4	SRR9850957.bin.10	K00076	d__Bacteria;p__Campylobacterota;c__Campylobacteria;o__Campylobacterales;f__Helicobacteraceae;g__Helicobacter_G;s__
SRR9850957.bin.10_k81_222396_4	SRR9850957.bin.10	K01442	d__Bacteria;p__Campylobacterota;c__Campylobacteria;o__Campylobacterales;f__Helicobacteraceae;g__Helicobacter_G;s__
SRR9850957.bin.12_k81_55790_2	SRR9850957.bin.12	K07007	d__Bacteria;p__Cyanobacteriota;c__Cyanobacteriia;o__PCC-9006;f__Prochlorotrichaceae;g__JAAUQQ01;s__
SRR9850957.bin.4_k81_187412_2	SRR9850957.bin.4	K07007	d__Bacteria;p__Cyanobacteriota;c__Cyanobacteriia;o__Thermosynechococcales;f__Thermosynechococcaceae;g__Lyngbya;s__
SRR9850957.bin.7_k81_67636_31	SRR9850957.bin.7	K07007	d__Bacteria;p__Cyanobacteriota;c__Cyanobacteriia;o__Thermosynechococcales;f__Thermosynechococcaceae;g__JAAURS01;s__JAAURS01 sp022402525
SRR9850958.bin.6_k81_286966_3	SRR9850958.bin.6	K00076	d__Bacteria;p__Campylobacterota;c__Campylobacteria;o__Campylobacterales;f__Helicobacteraceae;g__Helicobacter_G;s__
SRR9850958.bin.6_k81_376438_6	SRR9850958.bin.6	K01442	d__Bacteria;p__Campylobacterota;c__Campylobacteria;o__Campylobacterales;f__Helicobacteraceae;g__Helicobacter_G;s__
SRR9850960.bin.11_k81_218827_33	SRR9850960.bin.11	K01442	d__Bacteria;p__Bacillota;c__Bacilli;o__Lactobacillales;f__Lactobacillaceae;g__Ligilactobacillus;s__
SRR9850960.bin.11_k81_282669_4	SRR9850960.bin.11	K01442	d__Bacteria;p__Bacillota;c__Bacilli;o__Lactobacillales;f__Lactobacillaceae;g__Ligilactobacillus;s__
SRR9850960.bin.1_k81_539259_16	SRR9850960.bin.1	K00076	d__Bacteria;p__Campylobacterota;c__Campylobacteria;o__Campylobacterales;f__Helicobacteraceae;g__Helicobacter_G;s__
SRR9850960.bin.1_k81_596549_6	SRR9850960.bin.1	K01442	d__Bacteria;p__Campylobacterota;c__Campylobacteria;o__Campylobacterales;f__Helicobacteraceae;g__Helicobacter_G;s__
SRR9850962.bin.12_k81_42056_5	SRR9850962.bin.12	K07007	d__Bacteria;p__Bacillota_A;c__Clostridia;o__Lachnospirales;f__Lachnospiraceae;g__Blautia;s__
SRR9850962.bin.12_k81_21445_2	SRR9850962.bin.12	K01442	d__Bacteria;p__Bacillota_A;c__Clostridia;o__Lachnospirales;f__Lachnospiraceae;g__Blautia;s__
SRR9850962.bin.12_k81_129618_6	SRR9850962.bin.12	K07007	d__Bacteria;p__Bacillota_A;c__Clostridia;o__Lachnospirales;f__Lachnospiraceae;g__Blautia;s__
SRR9850962.bin.1_k81_118063_5	SRR9850962.bin.1	K00076	d__Bacteria;p__Campylobacterota;c__Campylobacteria;o__Campylobacterales;f__Campylobacteraceae;g__Campylobacter_E;s__Campylobacter_E sp022369455
SRR9850962.bin.1_k81_119769_8	SRR9850962.bin.1	K01442	d__Bacteria;p__Campylobacterota;c__Campylobacteria;o__Campylobacterales;f__Campylobacteraceae;g__Campylobacter_E;s__Campylobacter_E sp022369455
SRR9850962.bin.1_k81_252610_4	SRR9850962.bin.1	K07007	d__Bacteria;p__Campylobacterota;c__Campylobacteria;o__Campylobacterales;f__Campylobacteraceae;g__Campylobacter_E;s__Campylobacter_E sp022369455
SRR9850962.bin.36_k81_278293_7	SRR9850962.bin.36	K01442	d__Bacteria;p__Campylobacterota;c__Campylobacteria;o__Campylobacterales;f__Helicobacteraceae;g__Helicobacter_G;s__
SRR9850962.bin.36_k81_180924_16	SRR9850962.bin.36	K00076	d__Bacteria;p__Campylobacterota;c__Campylobacteria;o__Campylobacterales;f__Helicobacteraceae;g__Helicobacter_G;s__
SRR9850963.bin.4_k81_54944_6	SRR9850963.bin.4	K01442	d__Bacteria;p__Campylobacterota;c__Campylobacteria;o__Campylobacterales;f__Helicobacteraceae;g__Helicobacter_G;s__
SRR9850964.bin.13_k81_113989_12	SRR9850964.bin.13	K01442	d__Bacteria;p__Pseudomonadota;c__Alphaproteobacteria;o__Rickettsiales;f__UBA1997;g__CALXSC01;s__
SRR9850964.bin.14_k81_487859_16	SRR9850964.bin.14	K01442	d__Bacteria;p__Bacillota;c__Bacilli;o__Lactobacillales;f__Lactobacillaceae;g__Ligilactobacillus;s__Ligilactobacillus sp944326135
SRR9850964.bin.14_k81_136324_2	SRR9850964.bin.14	K01442	d__Bacteria;p__Bacillota;c__Bacilli;o__Lactobacillales;f__Lactobacillaceae;g__Ligilactobacillus;s__Ligilactobacillus sp944326135
SRR9850964.bin.14_k81_394584_4	SRR9850964.bin.14	K23231	d__Bacteria;p__Bacillota;c__Bacilli;o__Lactobacillales;f__Lactobacillaceae;g__Ligilactobacillus;s__Ligilactobacillus sp944326135
SRR9850964.bin.21_k81_217090_9	SRR9850964.bin.21	K01442	d__Bacteria;p__Bacteroidota;c__Bacteroidia;o__Bacteroidales;f__UBA932;g__Coprenecus;s__
SRR9850964.bin.22_k81_24437_1	SRR9850964.bin.22	K01442	d__Bacteria;p__Fusobacteriota;c__Fusobacteriia;o__Fusobacteriales;f__Fusobacteriaceae;g__Fusobacterium_A;s__
SRR9850964.bin.22_k81_89319_3	SRR9850964.bin.22	K00076	d__Bacteria;p__Fusobacteriota;c__Fusobacteriia;o__Fusobacteriales;f__Fusobacteriaceae;g__Fusobacterium_A;s__
SRR9850964.bin.24_k81_278352_4	SRR9850964.bin.24	K07007	d__Bacteria;p__Bacillota_A;c__Clostridia;o__Christensenellales;f__UBA3700;g__Ornithoclostridium;s__
SRR9850964.bin.24_k81_54085_15	SRR9850964.bin.24	K01442	d__Bacteria;p__Bacillota_A;c__Clostridia;o__Christensenellales;f__UBA3700;g__Ornithoclostridium;s__
SRR9850964.bin.40_k81_4176_21	SRR9850964.bin.40	K07007	d__Bacteria;p__Bacillota_A;c__Clostridia;o__Lachnospirales;f__Lachnospiraceae;g__Lachnoclostridium_B;s__
SRR9850964.bin.40_k81_318874_6	SRR9850964.bin.40	K07007	d__Bacteria;p__Bacillota_A;c__Clostridia;o__Lachnospirales;f__Lachnospiraceae;g__Lachnoclostridium_B;s__
SRR9850964.bin.40_k81_430603_1	SRR9850964.bin.40	K07007	d__Bacteria;p__Bacillota_A;c__Clostridia;o__Lachnospirales;f__Lachnospiraceae;g__Lachnoclostridium_B;s__
SRR9850964.bin.4_k81_501538_29	SRR9850964.bin.4	K01442	d__Bacteria;p__Bacteroidota;c__Bacteroidia;o__Bacteroidales;f__Paludibacteraceae;g__CALUNA01;s__CALUNA01 sp944321895
SRR9850964.bin.73_k81_337976_30	SRR9850964.bin.73	K01442	d__Bacteria;p__Bacteroidota;c__Bacteroidia;o__Bacteroidales;f__Paludibacteraceae;g__Enterocola;s__
SRR9850964.bin.79_k81_313486_31	SRR9850964.bin.79	K01442	d__Bacteria;p__Bacteroidota;c__Bacteroidia;o__Bacteroidales;f__Bacteroidaceae;g__43-108;s__43-108 sp001915545
SRR9850964.bin.82_k81_192783_2	SRR9850964.bin.82	K01442	d__Bacteria;p__Bacillota_A;c__Clostridia;o__Christensenellales;f__UBA3700;g__RACS-045;s__
SRR9850964.bin.82_k81_281418_112	SRR9850964.bin.82	K07007	d__Bacteria;p__Bacillota_A;c__Clostridia;o__Christensenellales;f__UBA3700;g__RACS-045;s__
SRR9850964.bin.82_k81_406784_14	SRR9850964.bin.82	K07007	d__Bacteria;p__Bacillota_A;c__Clostridia;o__Christensenellales;f__UBA3700;g__RACS-045;s__
SRR9850964.bin.91_k81_323390_8	SRR9850964.bin.91	K07007	d__Bacteria;p__Bacillota_A;c__Clostridia;o__Christensenellales;f__CAG-917;g__Limadaptatus;s__Limadaptatus sp900545885
SRR9850964.bin.92_k81_153928_6	SRR9850964.bin.92	K07007	d__Bacteria;p__Bacillota_A;c__Clostridia;o__Oscillospirales;f__Acutalibacteraceae;g__Limousia;s__
SRR9850965.bin.25_k81_244718_9	SRR9850965.bin.25	K01442	d__Bacteria;p__Bacillota_A;c__Clostridia;o__Christensenellales;f__UBA3700;g__RACS-045;s__RACS-045 sp944380355
SRR9850965.bin.25_k81_107271_7	SRR9850965.bin.25	K07007	d__Bacteria;p__Bacillota_A;c__Clostridia;o__Christensenellales;f__UBA3700;g__RACS-045;s__RACS-045 sp944380355
SRR9850965.bin.25_k81_152571_4	SRR9850965.bin.25	K07007	d__Bacteria;p__Bacillota_A;c__Clostridia;o__Christensenellales;f__UBA3700;g__RACS-045;s__RACS-045 sp944380355
SRR9850965.bin.27_k81_26543_18	SRR9850965.bin.27	K07007	d__Bacteria;p__Bacillota_A;c__Clostridia;o__Lachnospirales;f__CAG-274;g__Tyzzerella;s__
SRR9850965.bin.27_k81_360095_12	SRR9850965.bin.27	K07007	d__Bacteria;p__Bacillota_A;c__Clostridia;o__Lachnospirales;f__CAG-274;g__Tyzzerella;s__
SRR9850965.bin.32_k81_61622_18	SRR9850965.bin.32	K00076	d__Bacteria;p__Campylobacterota;c__Campylobacteria;o__Campylobacterales;f__Campylobacteraceae;g__Campylobacter_E;s__Campylobacter_E sp022369455
SRR9850965.bin.32_k81_341058_7	SRR9850965.bin.32	K01442	d__Bacteria;p__Campylobacterota;c__Campylobacteria;o__Campylobacterales;f__Campylobacteraceae;g__Campylobacter_E;s__Campylobacter_E sp022369455
SRR9850965.bin.32_k81_134233_4	SRR9850965.bin.32	K07007	d__Bacteria;p__Campylobacterota;c__Campylobacteria;o__Campylobacterales;f__Campylobacteraceae;g__Campylobacter_E;s__Campylobacter_E sp022369455
SRR9850965.bin.50_k81_63012_5	SRR9850965.bin.50	K07007	d__Bacteria;p__Bacillota_A;c__Clostridia;o__Lachnospirales;f__CAG-274;g__Tyzzerella;s__
SRR9850965.bin.50_k81_326454_3	SRR9850965.bin.50	K07007	d__Bacteria;p__Bacillota_A;c__Clostridia;o__Lachnospirales;f__CAG-274;g__Tyzzerella;s__
SRR9850965.bin.66_k81_230703_4	SRR9850965.bin.66	K01442	d__Bacteria;p__Bacillota_A;c__Clostridia;o__Lachnospirales;f__Lachnospiraceae;g__Faecalimonas;s__
SRR9850965.bin.66_k81_80796_5	SRR9850965.bin.66	K07007	d__Bacteria;p__Bacillota_A;c__Clostridia;o__Lachnospirales;f__Lachnospiraceae;g__Faecalimonas;s__
SRR9850965.bin.66_k81_342784_4	SRR9850965.bin.66	K07007	d__Bacteria;p__Bacillota_A;c__Clostridia;o__Lachnospirales;f__Lachnospiraceae;g__Faecalimonas;s__
SRR9850967.bin.5_k81_426632_14	SRR9850967.bin.5	K01442	d__Bacteria;p__Campylobacterota;c__Campylobacteria;o__Campylobacterales;f__Helicobacteraceae;g__Helicobacter_H;s__Helicobacter_H anseris
SRR9850967.bin.5_k81_283539_13	SRR9850967.bin.5	K00076	d__Bacteria;p__Campylobacterota;c__Campylobacteria;o__Campylobacterales;f__Helicobacteraceae;g__Helicobacter_H;s__Helicobacter_H anseris
SRR9850972.bin.3_k81_299264_4	SRR9850972.bin.3	K00076	d__Bacteria;p__Campylobacterota;c__Campylobacteria;o__Campylobacterales;f__Helicobacteraceae;g__Helicobacter_G;s__
SRR9850972.bin.3_k81_148141_4	SRR9850972.bin.3	K01442	d__Bacteria;p__Campylobacterota;c__Campylobacteria;o__Campylobacterales;f__Helicobacteraceae;g__Helicobacter_G;s__
SRR9850972.bin.3_k81_513997_1	SRR9850972.bin.3	K00076	d__Bacteria;p__Campylobacterota;c__Campylobacteria;o__Campylobacterales;f__Helicobacteraceae;g__Helicobacter_G;s__
SRR9850974.bin.11_k81_314294_13	SRR9850974.bin.11	K22605	d__Bacteria;p__Bacillota;c__Bacilli;o__Erysipelotrichales;f__Erysipelotrichaceae;g__Faecalitalea;s__
SRR9850974.bin.11_k81_354669_10	SRR9850974.bin.11	K01442	d__Bacteria;p__Bacillota;c__Bacilli;o__Erysipelotrichales;f__Erysipelotrichaceae;g__Faecalitalea;s__
SRR9850976.bin.103_k81_563423_4	SRR9850976.bin.103	K07007	d__Bacteria;p__Desulfobacterota;c__Desulfovibrionia;o__Desulfovibrionales;f__Desulfovibrionaceae;g__Desulfovibrio;s__Desulfovibrio sp944324525
SRR9850976.bin.114_k81_681508_2	SRR9850976.bin.114	K01442	d__Bacteria;p__Bacillota;c__Bacilli;o__RFN20;f__CAG-826;g__Onthovivens;s__
SRR9850976.bin.114_k81_22977_1	SRR9850976.bin.114	K07007	d__Bacteria;p__Bacillota;c__Bacilli;o__RFN20;f__CAG-826;g__Onthovivens;s__
SRR9850976.bin.51_k81_678167_23	SRR9850976.bin.51	K01442	d__Bacteria;p__Bacillota;c__Bacilli;o__RFN20;f__CAG-449;g__CALVJO01;s__CALVJO01 sp944332075
SRR9850976.bin.56_k81_549371_10	SRR9850976.bin.56	K01442	d__Bacteria;p__Bacteroidota;c__Bacteroidia;o__Bacteroidales;f__Bacteroidaceae;g__Paraprevotella;s__
SRR9850976.bin.56_k81_786845_14	SRR9850976.bin.56	K07007	d__Bacteria;p__Bacteroidota;c__Bacteroidia;o__Bacteroidales;f__Bacteroidaceae;g__Paraprevotella;s__
SRR9850976.bin.61_k81_581322_2	SRR9850976.bin.61	K01442	d__Bacteria;p__Bacteroidota;c__Bacteroidia;o__Bacteroidales;f__Bacteroidaceae;g__Avibacteroides;s__
SRR9850976.bin.74_k81_793702_6	SRR9850976.bin.74	K01442	d__Bacteria;p__Bacteroidota;c__Bacteroidia;o__Bacteroidales;f__Bacteroidaceae;g__Paraprevotella;s__
SRR9850977.bin.21_k81_699707_20	SRR9850977.bin.21	K07007	d__Bacteria;p__Bacteroidota;c__Bacteroidia;o__Bacteroidales;f__UBA932;g__Merdivivens;s__
SRR9850977.bin.21_k81_435063_8	SRR9850977.bin.21	K01442	d__Bacteria;p__Bacteroidota;c__Bacteroidia;o__Bacteroidales;f__UBA932;g__Merdivivens;s__
SRR9850977.bin.21_k81_683179_4	SRR9850977.bin.21	K01442	d__Bacteria;p__Bacteroidota;c__Bacteroidia;o__Bacteroidales;f__UBA932;g__Merdivivens;s__
SRR9850977.bin.21_k81_292396_2	SRR9850977.bin.21	K22605	d__Bacteria;p__Bacteroidota;c__Bacteroidia;o__Bacteroidales;f__UBA932;g__Merdivivens;s__
SRR9850979.bin.2_k81_395248_35	SRR9850979.bin.2	K07007	d__Bacteria;p__Bacillota_A;c__Clostridia;o__Oscillospirales;f__Acutalibacteraceae;g__Fimenecus;s__
SRR9850979.bin.55_k81_281886_4	SRR9850979.bin.55	K01442	d__Bacteria;p__Bacteroidota;c__Bacteroidia;o__Bacteroidales;f__UBA932;g__Cryptobacteroides;s__
SRR9850979.bin.55_k81_457463_6	SRR9850979.bin.55	K07007	d__Bacteria;p__Bacteroidota;c__Bacteroidia;o__Bacteroidales;f__UBA932;g__Cryptobacteroides;s__
SRR9850979.bin.57_k81_102109_3	SRR9850979.bin.57	K07007	d__Bacteria;p__Bacillota_A;c__Clostridia;o__Lachnospirales;f__Lachnospiraceae;g__Fusicatenibacter;s__
SRR9850979.bin.57_k81_448957_5	SRR9850979.bin.57	K07007	d__Bacteria;p__Bacillota_A;c__Clostridia;o__Lachnospirales;f__Lachnospiraceae;g__Fusicatenibacter;s__
SRR9850979.bin.5_k81_497197_1	SRR9850979.bin.5	K01442	d__Bacteria;p__Bacteroidota;c__Bacteroidia;o__Bacteroidales;f__Rikenellaceae;g__Alistipes;s__Alistipes avistercoris
SRR9850979.bin.63_k81_314531_9	SRR9850979.bin.63	K07007	d__Bacteria;p__Cyanobacteriota;c__Vampirovibrionia;o__Gastranaerophilales;f__Gastranaerophilaceae;g__UMGS1585;s__UMGS1585 sp944324055
SRR9850979.bin.7_k81_555253_15	SRR9850979.bin.7	K07007	d__Bacteria;p__Bacillota_A;c__Clostridia;o__Christensenellales;f__UBA3700;g__RACS-045;s__RACS-045 sp944381365
SRR9850979.bin.7_k81_365523_30	SRR9850979.bin.7	K01442	d__Bacteria;p__Bacillota_A;c__Clostridia;o__Christensenellales;f__UBA3700;g__RACS-045;s__RACS-045 sp944381365
SRR9850979.bin.7_k81_156432_3	SRR9850979.bin.7	K07007	d__Bacteria;p__Bacillota_A;c__Clostridia;o__Christensenellales;f__UBA3700;g__RACS-045;s__RACS-045 sp944381365
SRR9850983.bin.16_k81_130076_4	SRR9850983.bin.16	K07007	d__Bacteria;p__Bacillota_C;c__Negativicutes;o__Veillonellales;f__Veillonellaceae;g__Veillonella;s__
SRR9850984.bin.44_k81_789839_2	SRR9850984.bin.44	K07007	d__Bacteria;p__Bacillota_A;c__Clostridia;o__Christensenellales;f__UBA1242;g__Caccovivens;s__Caccovivens sp944372505
SRR9850984.bin.4_k81_251483_5	SRR9850984.bin.4	K07007	d__Bacteria;p__Bacillota_A;c__Clostridia;o__Lachnospirales;f__Lachnospiraceae;g__Mediterraneibacter;s__
SRR9850984.bin.4_k81_617242_3	SRR9850984.bin.4	K07007	d__Bacteria;p__Bacillota_A;c__Clostridia;o__Lachnospirales;f__Lachnospiraceae;g__Mediterraneibacter;s__
SRR9850984.bin.4_k81_618414_29	SRR9850984.bin.4	K01442	d__Bacteria;p__Bacillota_A;c__Clostridia;o__Lachnospirales;f__Lachnospiraceae;g__Mediterraneibacter;s__
SRR9850984.bin.51_k81_118356_11	SRR9850984.bin.51	K07007	d__Bacteria;p__Bacillota_A;c__Clostridia;o__Oscillospirales;f__Acutalibacteraceae;g__Eubacterium_R;s__Eubacterium_R sp944385025
SRR9850984.bin.51_k81_656250_4	SRR9850984.bin.51	K07007	d__Bacteria;p__Bacillota_A;c__Clostridia;o__Oscillospirales;f__Acutalibacteraceae;g__Eubacterium_R;s__Eubacterium_R sp944385025
SRR9850984.bin.51_k81_49970_20	SRR9850984.bin.51	K00076	d__Bacteria;p__Bacillota_A;c__Clostridia;o__Oscillospirales;f__Acutalibacteraceae;g__Eubacterium_R;s__Eubacterium_R sp944385025
SRR9850984.bin.60_k81_632264_46	SRR9850984.bin.60	K07007	d__Bacteria;p__Bacillota_A;c__Clostridia;o__Oscillospirales;f__Acutalibacteraceae;g__Fimenecus;s__
SRR9850984.bin.60_k81_500974_5	SRR9850984.bin.60	K01442	d__Bacteria;p__Bacillota_A;c__Clostridia;o__Oscillospirales;f__Acutalibacteraceae;g__Fimenecus;s__
SRR9850984.bin.63_k81_599597_18	SRR9850984.bin.63	K22605	d__Bacteria;p__Bacteroidota;c__Bacteroidia;o__Bacteroidales;f__UBA932;g__Merdivivens;s__
SRR9850984.bin.63_k81_582232_41	SRR9850984.bin.63	K01442	d__Bacteria;p__Bacteroidota;c__Bacteroidia;o__Bacteroidales;f__UBA932;g__Merdivivens;s__
SRR9850984.bin.78_k81_29733_10	SRR9850984.bin.78	K07007	d__Bacteria;p__Cyanobacteriota;c__Vampirovibrionia;o__Gastranaerophilales;f__Gastranaerophilaceae;g__CAG-196;s__
SRR9850984.bin.82_k81_51262_20	SRR9850984.bin.82	K07007	d__Bacteria;p__Spirochaetota;c__Spirochaetia;o__Sphaerochaetales;f__Sphaerochaetaceae;g__Ornithospirochaeta;s__
SRR9850986.bin.1_k81_70524_17	SRR9850986.bin.1	K00076	d__Bacteria;p__Campylobacterota;c__Campylobacteria;o__Campylobacterales;f__Helicobacteraceae;g__Helicobacter_G;s__
SRR9850987.bin.6_k81_110144_19	SRR9850987.bin.6	K01442	d__Bacteria;p__Campylobacterota;c__Campylobacteria;o__Campylobacterales;f__Helicobacteraceae;g__Helicobacter_G;s__
SRR9850987.bin.6_k81_128672_10	SRR9850987.bin.6	K00076	d__Bacteria;p__Campylobacterota;c__Campylobacteria;o__Campylobacterales;f__Helicobacteraceae;g__Helicobacter_G;s__
SRR9850988.bin.5_k81_27303_1	SRR9850988.bin.5	K01442	d__Bacteria;p__Campylobacterota;c__Campylobacteria;o__Campylobacterales;f__Helicobacteraceae;g__Helicobacter_G;s__
SRR9850988.bin.5_k81_303552_3	SRR9850988.bin.5	K00076	d__Bacteria;p__Campylobacterota;c__Campylobacteria;o__Campylobacterales;f__Helicobacteraceae;g__Helicobacter_G;s__
SRR9850988.bin.5_k81_76779_6	SRR9850988.bin.5	K01442	d__Bacteria;p__Campylobacterota;c__Campylobacteria;o__Campylobacterales;f__Helicobacteraceae;g__Helicobacter_G;s__
SRR9850991.bin.15_k81_94734_52	SRR9850991.bin.15	K01442	d__Bacteria;p__Bacillota;c__Bacilli;o__Lactobacillales;f__Lactobacillaceae;g__Ligilactobacillus;s__
SRR9850991.bin.15_k81_288954_2	SRR9850991.bin.15	K01442	d__Bacteria;p__Bacillota;c__Bacilli;o__Lactobacillales;f__Lactobacillaceae;g__Ligilactobacillus;s__
SRR9850994.bin.5_k81_36406_14	SRR9850994.bin.5	K00076	d__Bacteria;p__Campylobacterota;c__Campylobacteria;o__Campylobacterales;f__Helicobacteraceae;g__Helicobacter_G;s__
SRR9850994.bin.5_k81_32937_6	SRR9850994.bin.5	K01442	d__Bacteria;p__Campylobacterota;c__Campylobacteria;o__Campylobacterales;f__Helicobacteraceae;g__Helicobacter_G;s__
SRR9850995.bin.5_k81_163710_11	SRR9850995.bin.5	K07007	d__Bacteria;p__Bacillota_A;c__Clostridia;o__Christensenellales;f__CAG-917;g__Limadaptatus;s__Limadaptatus sp944349635
SRR9850995.bin.6_k81_203390_7	SRR9850995.bin.6	K07007	d__Bacteria;p__Bacillota_A;c__Clostridia;o__Christensenellales;f__UBA3700;g__RACS-045;s__RACS-045 sp944376205
SRR9850995.bin.6_k81_131046_17	SRR9850995.bin.6	K07007	d__Bacteria;p__Bacillota_A;c__Clostridia;o__Christensenellales;f__UBA3700;g__RACS-045;s__RACS-045 sp944376205
SRR9850995.bin.6_k81_93787_3	SRR9850995.bin.6	K01442	d__Bacteria;p__Bacillota_A;c__Clostridia;o__Christensenellales;f__UBA3700;g__RACS-045;s__RACS-045 sp944376205
SRR9850995.bin.8_k81_25521_5	SRR9850995.bin.8	K07007	d__Bacteria;p__Bacillota_A;c__Clostridia;o__Christensenellales;f__UBA3700;g__Ornithoclostridium;s__
SRR9850995.bin.8_k81_286722_5	SRR9850995.bin.8	K07007	d__Bacteria;p__Bacillota_A;c__Clostridia;o__Christensenellales;f__UBA3700;g__Ornithoclostridium;s__
SRR9850995.bin.8_k81_237171_5	SRR9850995.bin.8	K01442	d__Bacteria;p__Bacillota_A;c__Clostridia;o__Christensenellales;f__UBA3700;g__Ornithoclostridium;s__
SRR9850996.bin.27_k81_75793_4	SRR9850996.bin.27	K07007	d__Bacteria;p__Desulfobacterota;c__Desulfovibrionia;o__Desulfovibrionales;f__Desulfovibrionaceae;g__Desulfovibrio;s__Desulfovibrio sp944327045
SRR9850996.bin.34_k81_132689_28	SRR9850996.bin.34	K07007	d__Bacteria;p__Bacillota_A;c__Clostridia;o__Christensenellales;f__CAG-917;g__Limadaptatus;s__
SRR9850996.bin.41_k81_240547_11	SRR9850996.bin.41	K07007	d__Bacteria;p__Bacillota_C;c__Negativicutes;o__Acidaminococcales;f__Acidaminococcaceae;g__URXU01;s__URXU01 sp900541915
SRR9850996.bin.45_k81_150923_2	SRR9850996.bin.45	K07007	d__Bacteria;p__Bacillota_A;c__Clostridia;o__Oscillospirales;f__Acutalibacteraceae;g__Limousia;s__
SRR9850997.bin.2_k81_83762_18	SRR9850997.bin.2	K07007	d__Bacteria;p__Bacillota_A;c__Clostridia;o__Lachnospirales;f__CAG-274;g__Tyzzerella;s__
SRR9850997.bin.2_k81_118156_3	SRR9850997.bin.2	K07007	d__Bacteria;p__Bacillota_A;c__Clostridia;o__Lachnospirales;f__CAG-274;g__Tyzzerella;s__
SRR9850998.bin.11_k81_762061_1	SRR9850998.bin.11	K01442	d__Bacteria;p__Bacteroidota;c__Bacteroidia;o__Bacteroidales;f__Paludibacteraceae;g__Gallipaludibacter;s__
SRR9850998.bin.55_k81_325816_4	SRR9850998.bin.55	K01442	d__Bacteria;p__Bacteroidota;c__Bacteroidia;o__Bacteroidales;f__Barnesiellaceae;g__Barnesiella;s__
SRR9850998.bin.55_k81_325816_5	SRR9850998.bin.55	K01442	d__Bacteria;p__Bacteroidota;c__Bacteroidia;o__Bacteroidales;f__Barnesiellaceae;g__Barnesiella;s__
SRR9850998.bin.62_k81_1029260_4	SRR9850998.bin.62	K07007	d__Bacteria;p__Pseudomonadota;c__Gammaproteobacteria;o__Pseudomonadales;f__Cellvibrionaceae;g__Cellvibrio;s__
SRR9850998.bin.67_k81_285536_36	SRR9850998.bin.67	K07007	d__Bacteria;p__Bacillota_A;c__Clostridia;o__Christensenellales;f__CAG-917;g__Limadaptatus;s__
SRR9850998.bin.70_k81_657045_4	SRR9850998.bin.70	K07007	d__Bacteria;p__Pseudomonadota;c__Gammaproteobacteria;o__Enterobacterales_A;f__Alteromonadaceae;g__Pseudoalteromonas;s__Pseudoalteromonas prydzensis
SRR9850998.bin.76_k81_6224_44	SRR9850998.bin.76	K01442	d__Bacteria;p__Bacteroidota;c__Bacteroidia;o__Bacteroidales;f__Bacteroidaceae;g__Phocaeicola;s__Phocaeicola coprophilus
SRR9850998.bin.77_k81_156670_34	SRR9850998.bin.77	K01442	d__Bacteria;p__Bacteroidota;c__Bacteroidia;o__Bacteroidales;f__P3;g__Pullibacteroides;s__
SRR9850999.bin.12_k81_125717_7	SRR9850999.bin.12	K01442	d__Bacteria;p__Bacteroidota;c__Bacteroidia;o__Bacteroidales;f__Bacteroidaceae;g__Avibacteroides;s__Avibacteroides sp944320965
SRR9850999.bin.18_k81_53160_37	SRR9850999.bin.18	K01442	d__Bacteria;p__Bacteroidota;c__Bacteroidia;o__Bacteroidales;f__Bacteroidaceae;g__Phocaeicola;s__Phocaeicola faecicola
SRR9850999.bin.26_k81_11866_4	SRR9850999.bin.26	K07007	d__Bacteria;p__Bacillota_C;c__Negativicutes;o__Acidaminococcales;f__Acidaminococcaceae;g__URXU01;s__URXU01 sp900541915
SRR9850999.bin.33_k81_121721_1	SRR9850999.bin.33	K07007	d__Bacteria;p__Bacteroidota;c__Bacteroidia;o__Bacteroidales;f__Bacteroidaceae;g__Paraprevotella;s__
SRR9850999.bin.33_k81_88423_14	SRR9850999.bin.33	K01442	d__Bacteria;p__Bacteroidota;c__Bacteroidia;o__Bacteroidales;f__Bacteroidaceae;g__Paraprevotella;s__
SRR9851000.bin.21_k81_507423_10	SRR9851000.bin.21	K07007	d__Bacteria;p__Cyanobacteriota;c__Vampirovibrionia;o__Gastranaerophilales;f__RUG14156;g__Galligastranaerophilus_A;s__Galligastranaerophilus_A sp944324425
SRR9851000.bin.35_k81_179873_20	SRR9851000.bin.35	K01442	d__Bacteria;p__Bacteroidota;c__Bacteroidia;o__Bacteroidales;f__UBA932;g__Coprenecus;s__
SRR9851000.bin.36_k81_50195_12	SRR9851000.bin.36	K01442	d__Bacteria;p__Bacillota_A;c__Clostridia;o__TANB77;f__CAG-508;g__CALXUC01;s__
SRR9851000.bin.41_k81_14862_2	SRR9851000.bin.41	K01442	d__Bacteria;p__Bacteroidota;c__Bacteroidia;o__Bacteroidales;f__G3-4614;g__Caccoplasma;s__Caccoplasma merdipullorum
SRR9851000.bin.47_k81_381970_65	SRR9851000.bin.47	K01442	d__Bacteria;p__Pseudomonadota;c__Alphaproteobacteria;o__Rs-D84;f__Rs-D84;g__Enterousia;s__
SRR9851000.bin.50_k81_516355_4	SRR9851000.bin.50	K07007	d__Bacteria;p__Desulfobacterota;c__Desulfovibrionia;o__Desulfovibrionales;f__Desulfovibrionaceae;g__Desulfovibrio;s__Desulfovibrio sp944327235
SRR9851000.bin.7_k81_137188_10	SRR9851000.bin.7	K07007	d__Bacteria;p__Bacillota_A;c__Clostridia;o__Christensenellales;f__DTU072;g__Stercoripulliclostridium_A;s__
SRR9851000.bin.7_k81_204720_32	SRR9851000.bin.7	K07007	d__Bacteria;p__Bacillota_A;c__Clostridia;o__Christensenellales;f__DTU072;g__Stercoripulliclostridium_A;s__
SRR9851000.bin.7_k81_488313_26	SRR9851000.bin.7	K00076	d__Bacteria;p__Bacillota_A;c__Clostridia;o__Christensenellales;f__DTU072;g__Stercoripulliclostridium_A;s__
SRR9851001.bin.28_k81_108608_13	SRR9851001.bin.28	K22605	d__Bacteria;p__Bacillota;c__Bacilli;o__Erysipelotrichales;f__Erysipelotrichaceae;g__Merdibacter;s__
SRR9851001.bin.28_k81_455168_33	SRR9851001.bin.28	K01442	d__Bacteria;p__Bacillota;c__Bacilli;o__Erysipelotrichales;f__Erysipelotrichaceae;g__Merdibacter;s__
SRR9851001.bin.30_k81_405083_5	SRR9851001.bin.30	K01442	d__Bacteria;p__Pseudomonadota;c__Alphaproteobacteria;o__Rs-D84;f__Rs-D84;g__Enterousia;s__
SRR9851001.bin.30_k81_454487_5	SRR9851001.bin.30	K07007	d__Bacteria;p__Pseudomonadota;c__Alphaproteobacteria;o__Rs-D84;f__Rs-D84;g__Enterousia;s__
SRR9851001.bin.38_k81_101309_9	SRR9851001.bin.38	K07007	d__Bacteria;p__Desulfobacterota;c__Desulfovibrionia;o__Desulfovibrionales;f__Desulfovibrionaceae;g__Desulfovibrio;s__
SRR9851002.bin.17_k81_266334_3	SRR9851002.bin.17	K07007	d__Bacteria;p__Bacillota_A;c__Clostridia;o__Oscillospirales;f__Butyricicoccaceae;g__Agathobaculum;s__
SRR9851002.bin.21_k81_72594_9	SRR9851002.bin.21	K01442	d__Bacteria;p__Bacteroidota;c__Bacteroidia;o__Bacteroidales;f__Bacteroidaceae;g__Avibacteroides;s__
SRR9851002.bin.29_k81_261550_11	SRR9851002.bin.29	K01442	d__Bacteria;p__Bacillota;c__Bacilli;o__Erysipelotrichales;f__Erysipelotrichaceae;g__;s__
SRR9851002.bin.29_k81_54056_12	SRR9851002.bin.29	K01442	d__Bacteria;p__Bacillota;c__Bacilli;o__Erysipelotrichales;f__Erysipelotrichaceae;g__;s__
SRR9851002.bin.29_k81_6364_2	SRR9851002.bin.29	K22605	d__Bacteria;p__Bacillota;c__Bacilli;o__Erysipelotrichales;f__Erysipelotrichaceae;g__;s__
SRR9851002.bin.29_k81_8557_1	SRR9851002.bin.29	K00076	d__Bacteria;p__Bacillota;c__Bacilli;o__Erysipelotrichales;f__Erysipelotrichaceae;g__;s__
SRR9851002.bin.58_k81_150263_3	SRR9851002.bin.58	K07007	d__Bacteria;p__Bacillota_A;c__Clostridia;o__Peptostreptococcales;f__Peptostreptococcaceae;g__Paraclostridium;s__
SRR9851002.bin.58_k81_274417_5	SRR9851002.bin.58	K07007	d__Bacteria;p__Bacillota_A;c__Clostridia;o__Peptostreptococcales;f__Peptostreptococcaceae;g__Paraclostridium;s__
SRR9851002.bin.64_k81_53663_1	SRR9851002.bin.64	K07007	d__Bacteria;p__Bacillota_A;c__Clostridia;o__Lachnospirales;f__Lachnospiraceae;g__Lachnoclostridium_A;s__
SRR9851002.bin.66_k81_287169_1	SRR9851002.bin.66	K07007	d__Bacteria;p__Actinomycetota;c__Coriobacteriia;o__Coriobacteriales;f__Eggerthellaceae;g__Slackia_A;s__
SRR9851002.bin.66_k81_164342_20	SRR9851002.bin.66	K22605	d__Bacteria;p__Actinomycetota;c__Coriobacteriia;o__Coriobacteriales;f__Eggerthellaceae;g__Slackia_A;s__
SRR9851002.bin.66_k81_72315_28	SRR9851002.bin.66	K01442	d__Bacteria;p__Actinomycetota;c__Coriobacteriia;o__Coriobacteriales;f__Eggerthellaceae;g__Slackia_A;s__
SRR9851002.bin.80_k81_175192_26	SRR9851002.bin.80	K01442	d__Bacteria;p__Bacteroidota;c__Bacteroidia;o__Bacteroidales;f__Rikenellaceae;g__Alistipes;s__
SRR9851002.bin.85_k81_35149_5	SRR9851002.bin.85	K22605	d__Bacteria;p__Actinomycetota;c__Coriobacteriia;o__Coriobacteriales;f__Coriobacteriaceae;g__Enorma;s__
SRR9851002.bin.86_k81_108172_23	SRR9851002.bin.86	K07007	d__Bacteria;p__Bacillota;c__Bacilli;o__Lactobacillales;f__Catellicoccaceae;g__Catellicoccus;s__
SRR9851002.bin.86_k81_24028_14	SRR9851002.bin.86	K01442	d__Bacteria;p__Bacillota;c__Bacilli;o__Lactobacillales;f__Catellicoccaceae;g__Catellicoccus;s__
SRR9851003.bin.16_k81_129086_6	SRR9851003.bin.16	K22605	d__Bacteria;p__Bacillota;c__Bacilli;o__RF39;f__UBA660;g__CALVUP01;s__
SRR9851003.bin.7_k81_175845_2	SRR9851003.bin.7	K22605	d__Bacteria;p__Bacillota;c__Bacilli;o__RF39;f__UBA660;g__Aphodocola;s__Aphodocola excrementigallinarum
SRR9851003.bin.7_k81_175845_4	SRR9851003.bin.7	K07007	d__Bacteria;p__Bacillota;c__Bacilli;o__RF39;f__UBA660;g__Aphodocola;s__Aphodocola excrementigallinarum
XZ01.bin.17_k141_262844_52	XZ01.bin.17	K01442	d__Bacteria;p__Bacillota;c__Bacilli;o__Lactobacillales;f__Lactobacillaceae;g__Ligilactobacillus;s__
XZ01.bin.17_k141_232358_3	XZ01.bin.17	K01442	d__Bacteria;p__Bacillota;c__Bacilli;o__Lactobacillales;f__Lactobacillaceae;g__Ligilactobacillus;s__
XZ02.bin.11_k141_480728_3	XZ02.bin.11	K22604	d__Bacteria;p__Actinomycetota;c__Actinomycetia;o__Actinomycetales;f__Cellulomonadaceae;g__Sanguibacter;s__
XZ02.bin.19_k141_134034_2	XZ02.bin.19	K22604	d__Bacteria;p__Actinomycetota;c__Actinomycetia;o__Actinomycetales;f__Micrococcaceae;g__Paeniglutamicibacter;s__
XZ02.bin.19_k141_262140_1	XZ02.bin.19	K22606	d__Bacteria;p__Actinomycetota;c__Actinomycetia;o__Actinomycetales;f__Micrococcaceae;g__Paeniglutamicibacter;s__
XZ02.bin.24_k141_351824_27	XZ02.bin.24	K01442	d__Bacteria;p__Bacillota;c__Bacilli;o__Lactobacillales;f__Lactobacillaceae;g__Ligilactobacillus;s__
XZ02.bin.24_k141_437791_8	XZ02.bin.24	K01442	d__Bacteria;p__Bacillota;c__Bacilli;o__Lactobacillales;f__Lactobacillaceae;g__Ligilactobacillus;s__
XZ02.bin.28_k141_289767_4	XZ02.bin.28	K00076	d__Bacteria;p__Pseudomonadota;c__Gammaproteobacteria;o__Pseudomonadales;f__Moraxellaceae;g__Acinetobacter;s__Acinetobacter harbinensis
XZ02.bin.37_k141_485871_55	XZ02.bin.37	K01442	d__Bacteria;p__Bacillota;c__Bacilli;o__Lactobacillales;f__Lactobacillaceae;g__F6-6636;s__
XZ04.bin.7_k141_28698_7	XZ04.bin.7	K00076	d__Bacteria;p__Actinomycetota;c__Actinomycetia;o__Propionibacteriales;f__Nocardioidaceae;g__UBA4001;s__
XZ04.bin.7_k141_682844_23	XZ04.bin.7	K00076	d__Bacteria;p__Actinomycetota;c__Actinomycetia;o__Propionibacteriales;f__Nocardioidaceae;g__UBA4001;s__
XZ04.bin.7_k141_49463_13	XZ04.bin.7	K22604	d__Bacteria;p__Actinomycetota;c__Actinomycetia;o__Propionibacteriales;f__Nocardioidaceae;g__UBA4001;s__
XZ05.bin.1_k141_447323_3	XZ05.bin.1	K01442	d__Bacteria;p__Bacillota;c__Bacilli;o__Lactobacillales;f__Lactobacillaceae;g__Ligilactobacillus;s__
XZ05.bin.1_k141_77352_2	XZ05.bin.1	K01442	d__Bacteria;p__Bacillota;c__Bacilli;o__Lactobacillales;f__Lactobacillaceae;g__Ligilactobacillus;s__
XZ05.bin.6_k141_435201_4	XZ05.bin.6	K01442	d__Bacteria;p__Bacillota;c__Bacilli;o__Lactobacillales;f__Carnobacteriaceae;g__Carnobacterium_A;s__
XZ05.bin.6_k141_377848_9	XZ05.bin.6	K07007	d__Bacteria;p__Bacillota;c__Bacilli;o__Lactobacillales;f__Carnobacteriaceae;g__Carnobacterium_A;s__
XZ09.bin.13_k141_493525_5	XZ09.bin.13	K07007	d__Bacteria;p__Pseudomonadota;c__Alphaproteobacteria;o__Rhizobiales;f__Devosiaceae;g__Devosia;s__
XZ11.bin.8_k141_149721_4	XZ11.bin.8	K07007	d__Bacteria;p__Bacillota;c__Bacilli;o__Bacillales;f__Planococcaceae;g__Planococcus;s__
XZ11.bin.8_k141_20506_6	XZ11.bin.8	K01442	d__Bacteria;p__Bacillota;c__Bacilli;o__Bacillales;f__Planococcaceae;g__Planococcus;s__
XZ11.bin.8_k141_100576_27	XZ11.bin.8	K22606	d__Bacteria;p__Bacillota;c__Bacilli;o__Bacillales;f__Planococcaceae;g__Planococcus;s__

## Sheet: ST3
Supplementary Table 1: Bile acid metabolism in 2 294 human metagenome-assembled genomes (MAGs), 2113 chicken MAGs and 755 wild bird MAGs.
Human													Chicken													Wild bird
Genome	Taxonomy	K00076	K01442	K07007	K15868	K15870	K15873	K22604	K22605	K22606	K23231		Genome	Taxonomy	K00076	K01442	K07007	K15868	K15870	K15873	K22604	K22605	K22606	K23231		Genome	Taxonomy	K00076	K01442	K07007	K15868	K15870	K15873	K22604	K22605	K22606	K23231
ERS235548_6	d__Archaea;p__Methanobacteriota;c__Methanobacteria;o__Methanobacteriales;f__Methanobacteriaceae;g__Methanobrevibacter_A;s__Methanobrevibacter_A smithii	0	1	1	0	0	0	0	0	0	0		META18IMWYN18_ZJ-HY-F2_bin.24.orig	d__Bacteria;p__Actinomycetota;c__Actinomycetia;o__Propionibacteriales;f__Propionibacteriaceae;g__Avipropionibacterium;s__	0	0	0	0	0	0	0	0	0	0		AH02.bin.11	d__Bacteria;p__Bacillota;c__Bacilli;o__Lactobacillales;f__Lactobacillaceae;g__Ligilactobacillus;s__	0	1	0	0	0	0	0	0	0	0
ERS473283_2	d__Archaea;p__Methanobacteriota;c__Methanobacteria;o__Methanobacteriales;f__Methanobacteriaceae;g__Methanobrevibacter_A;s__Methanobrevibacter_A smithii_A	0	1	0	0	0	0	0	0	0	0		MAGs_co_9520	d__Bacteria;p__Actinomycetota;c__Actinomycetia;o__Propionibacteriales;f__Propionibacteriaceae;g__;s__	0	0	0	0	0	0	0	0	1	0		AH02.bin.8	d__Bacteria;p__Bacillota;c__Bacilli;o__Bacillales;f__DSM-1321;g__Peribacillus;s__	0	0	1	0	0	0	0	0	0	0
SRS048870_50	d__Archaea;p__Thermoplasmatota;c__Thermoplasmata;o__Methanomassiliicoccales;f__Methanomassiliicoccaceae;g__Methanomassiliicoccus_A;s__Methanomassiliicoccus_A intestinalis	0	0	0	0	0	0	0	0	0	0		MAGs_co_5120	d__Bacteria;p__Actinomycetota;c__Actinomycetia;o__Streptosporangiales;f__Streptosporangiaceae;g__Nocardiopsis;s__Nocardiopsis merdipullorum	0	0	0	0	0	0	0	0	0	0		AH03.bin.10	d__Bacteria;p__Bacillota;c__Bacilli;o__Bacillales;f__Planococcaceae;g__Lysinibacillus;s__	0	1	1	0	0	0	0	0	2	0
SRS1596774_110	d__Archaea;p__Thermoplasmatota;c__Thermoplasmata;o__Methanomassiliicoccales;f__Methanomethylophilaceae;g__Methanomethylophilus;s__Methanomethylophilus alvus	0	1	0	0	0	0	0	0	0	0		MAGs_co_476	d__Bacteria;p__Actinomycetota;c__Actinomycetia;o__Streptosporangiales;f__Streptosporangiaceae;g__Nocardiopsis;s__Nocardiopsis listeri_A	0	0	0	0	0	0	0	0	0	0		AH03.bin.20	d__Bacteria;p__Pseudomonadota;c__Gammaproteobacteria;o__Pseudomonadales;f__Pseudomonadaceae;g__Pseudomonas_E;s__Pseudomonas_E lactis	0	0	1	0	0	0	0	0	0	0
SRS475589_67	d__Archaea;p__Methanobacteriota;c__Methanobacteria;o__Methanobacteriales;f__Methanobacteriaceae;g__Methanobrevibacter_A;s__Methanobrevibacter_A sp900766745	0	1	1	0	0	0	0	1	0	0		META18IMWYN18_HeN-KF-F3_bin.8.orig	d__Bacteria;p__Actinomycetota;c__Actinomycetia;o__Streptomycetales;f__Streptomycetaceae;g__Streptomyces;s__Streptomyces xinghaiensis	0	0	0	0	0	0	0	0	0	0		AH04.bin.11	d__Bacteria;p__Bacillota;c__Bacilli;o__Lactobacillales;f__Lactobacillaceae;g__Ligilactobacillus;s__	0	3	0	0	0	0	0	0	0	0
SRS476144_101	d__Archaea;p__Methanobacteriota;c__Methanobacteria;o__Methanobacteriales;f__Methanobacteriaceae;g__Methanosphaera;s__Methanosphaera stadtmanae	0	1	1	0	0	0	0	0	0	0		MAGs_co_2435	d__Bacteria;p__Actinomycetota;c__Actinomycetia;o__Streptomycetales;f__Streptomycetaceae;g__Kitasatospora;s__Kitasatospora aureofaciens	1	0	0	0	0	0	0	0	0	0		AH07.bin.21	d__Bacteria;p__Bacillota_A;c__Clostridia;o__Clostridiales;f__Clostridiaceae;g__Clostridium;s__	0	1	3	0	0	0	0	1	0	1
SRS476193_44	d__Archaea;p__Methanobacteriota;c__Methanobacteria;o__Methanobacteriales;f__Methanobacteriaceae;g__Methanobrevibacter_A;s__Methanobrevibacter_A sp900769095	0	1	1	0	0	0	0	0	0	0		MAGs_co_8837	d__Bacteria;p__Actinomycetota;c__Actinomycetia;o__Mycobacteriales;f__Mycobacteriaceae;g__Dietzia;s__Dietzia timorensis_A	1	0	0	0	0	0	0	0	0	0		AH07.bin.22	d__Bacteria;p__Bacillota;c__Bacilli;o__Lactobacillales;f__Enterococcaceae;g__Enterococcus_D;s__Enterococcus_D casseliflavus	0	0	1	0	0	0	0	0	0	0
SRS476193_74	d__Archaea;p__Thermoplasmatota;c__Thermoplasmata;o__Methanomassiliicoccales;f__Methanomethylophilaceae;g__UBA71;s__UBA71 sp945492685	0	1	0	0	0	0	0	0	0	0		MAGs_co_9035	d__Bacteria;p__Actinomycetota;c__Actinomycetia;o__Mycobacteriales;f__Mycobacteriaceae;g__Dietzia;s__Dietzia aerolata	1	0	0	0	0	0	0	0	0	0		AH09.bin.28	d__Bacteria;p__Bacillota;c__Bacilli;o__Bacillales;f__Bacillaceae;g__Bacillus;s__Bacillus altitudinis	0	0	1	0	0	0	0	0	0	0
SRS476430_114	d__Archaea;p__Thermoplasmatota;c__Thermoplasmata;o__Methanomassiliicoccales;f__Methanomethylophilaceae;g__UBA71;s__UBA71 sp006954465	0	1	0	0	0	0	0	0	0	0		MAGs_co_4680	d__Bacteria;p__Actinomycetota;c__Actinomycetia;o__Mycobacteriales;f__Mycobacteriaceae;g__Dietzia;s__Dietzia intestinigallinarum	1	1	0	0	0	0	0	0	0	0		AH09.bin.9	d__Bacteria;p__Bacillota;c__Bacilli;o__Lactobacillales;f__Lactobacillaceae;g__Ligilactobacillus;s__	0	2	0	0	0	0	0	0	0	0
SRS820610_4	d__Archaea;p__Methanobacteriota;c__Methanobacteria;o__Methanobacteriales;f__Methanobacteriaceae;g__Methanobrevibacter_A;s__Methanobrevibacter_A smithii_A	0	1	1	0	0	0	0	0	0	0		MAGs_co_2306	d__Bacteria;p__Actinomycetota;c__Actinomycetia;o__Mycobacteriales;f__Mycobacteriaceae;g__Dietzia;s__	2	1	0	0	0	0	0	0	0	0		AH10.bin.19	d__Bacteria;p__Bacillota_A;c__Clostridia;o__Lachnospirales;f__Lachnospiraceae;g__Blautia;s__	0	1	2	0	0	0	0	0	0	0
ERS235498_21	d__Bacteria;p__Actinomycetota;c__Coriobacteriia;o__Coriobacteriales;f__Coriobacteriaceae;g__Collinsella;s__Collinsella sp902363125	0	1	1	0	0	1	0	0	0	0		MAGs_co_9628	d__Bacteria;p__Actinomycetota;c__Actinomycetia;o__Mycobacteriales;f__Mycobacteriaceae;g__Dietzia;s__Dietzia intestinipullorum	2	0	0	0	0	0	0	0	0	0		AH10.bin.28	d__Bacteria;p__Bacillota_A;c__Clostridia;o__Lachnospirales;f__Lachnospiraceae;g__Mediterraneibacter;s__	0	1	2	0	0	0	0	0	0	0
ERS235499_30	d__Bacteria;p__Bacillota_A;c__Clostridia;o__Peptostreptococcales;f__Anaerovoracaceae;g__Fimisoma;s__Fimisoma sp900545135	0	0	1	0	0	0	0	0	0	0		AH-BB-L3_bin.18.orig	d__Bacteria;p__Pseudomonadota;c__Alphaproteobacteria;o__RF32;f__CAG-239;g__CAZU01;s__CAZU01 sp944391445	0	0	0	0	0	0	0	0	0	0		AH10.bin.61	d__Bacteria;p__Bacillota_A;c__Clostridia;o__Lachnospirales;f__Lachnospiraceae;g__Anaerobutyricum;s__	0	0	3	0	0	0	0	0	0	0
ERS235499_34	d__Bacteria;p__Bacillota_C;c__Negativicutes;o__Acidaminococcales;f__Acidaminococcaceae;g__CAG-266;s__CAG-266 sp000436095	0	0	1	0	0	0	0	0	0	0		META18IMWYN18_ZJ-HN-F2_bin.20.strict	d__Bacteria;p__Actinomycetota;c__Actinomycetia;o__Mycobacteriales;f__Mycobacteriaceae;g__Dietzia;s__	2	0	0	0	0	0	0	0	0	0		AH10.bin.64	d__Bacteria;p__Campylobacterota;c__Campylobacteria;o__Campylobacterales;f__Helicobacteraceae;g__Helicobacter_F;s__Helicobacter_F sp002287135	1	0	0	0	0	0	0	0	0	0
ERS235501_12	d__Bacteria;p__Actinomycetota;c__Coriobacteriia;o__Coriobacteriales;f__Coriobacteriaceae;g__Enorma;s__Enorma sp900751795	0	1	0	0	0	0	0	1	0	0		MAGs_co_10074	d__Bacteria;p__Actinomycetota;c__Actinomycetia;o__Mycobacteriales;f__Mycobacteriaceae;g__Corynebacterium;s__Corynebacterium kroppenstedtii	0	0	0	0	0	0	0	0	0	0		AH10.bin.71	d__Bacteria;p__Actinomycetota;c__Coriobacteriia;o__Coriobacteriales;f__Eggerthellaceae;g__Aphodovivens;s__	0	1	0	0	0	0	0	0	0	0
ERS235501_15	d__Bacteria;p__Bacillota_A;c__Clostridia;o__Lachnospirales;f__Lachnospiraceae;g__Mediterraneibacter;s__Mediterraneibacter faecigallinarum	0	1	2	0	0	0	0	0	0	0		MAGs_co_12133	d__Bacteria;p__Actinomycetota;c__Actinomycetia;o__Actinomycetales;f__Micrococcaceae;g__Nesterenkonia;s__Nesterenkonia stercoripullorum	0	0	0	0	0	0	0	0	0	0		AH11.bin.2	d__Bacteria;p__Bacillota_C;c__Negativicutes;o__Veillonellales;f__Megasphaeraceae;g__Megasphaera;s__	0	0	1	0	0	0	0	0	0	0
ERS235501_21	d__Bacteria;p__Bacillota;c__Bacilli;o__RF39;f__UBA660;g__Onthocola_B;s__Onthocola_B stercorigallinarum	0	0	1	0	0	0	0	1	0	0		META18IMWYN18_JS-CZ-F1_bin.40.strict	d__Bacteria;p__Actinomycetota;c__Actinomycetia;o__Actinomycetales;f__Micrococcaceae;g__Nesterenkonia;s__	0	0	0	0	0	0	0	0	0	0		AH11.bin.20	d__Bacteria;p__Bacillota;c__Bacilli;o__Lactobacillales;f__Streptococcaceae;g__Streptococcus;s__Streptococcus gallolyticus	0	1	0	0	0	0	0	0	0	0
ERS235501_9	d__Bacteria;p__Bacillota_A;c__Clostridia;o__Oscillospirales;f__Acutalibacteraceae;g__Eubacterium_R;s__Eubacterium_R sp900539425	1	0	2	0	0	0	0	0	0	0		META18IMWYN18_JS-CZ-F1_bin.44.orig	d__Bacteria;p__Actinomycetota;c__Actinomycetia;o__Actinomycetales;f__Micrococcaceae;g__Nesterenkonia;s__Nesterenkonia cremea	1	0	0	1	0	0	0	0	0	0		AH11.bin.4	d__Bacteria;p__Bacteroidota;c__Bacteroidia;o__Bacteroidales;f__Bacteroidaceae;g__Prevotella;s__	0	1	0	0	0	0	0	0	0	0
ERS235504_41	d__Bacteria;p__Bacillota_A;c__Clostridia;o__Lachnospirales;f__Lachnospiraceae;g__Mediterraneibacter;s__Mediterraneibacter sp900752395	0	0	2	0	0	0	0	0	0	0		HPI3.bin.11	d__Bacteria;p__Actinomycetota;c__Acidimicrobiia;o__IMCC26256;f__JADLDD01;g__JADLDD01;s__JADLDD01 sp020846855	3	0	0	0	0	0	0	0	0	0		AH11.bin.5	d__Bacteria;p__Bacillota_A;c__Clostridia;o__Lachnospirales;f__Lachnospiraceae;g__Eubacterium_I;s__	0	0	2	0	0	0	0	1	0	0
ERS235505_41	d__Bacteria;p__Bacillota_A;c__Clostridia;o__Christensenellales;f__CAG-138;g__Phil1;s__Phil1 sp004558525	0	0	0	0	0	0	0	1	0	0		MAGs_co_6088	d__Bacteria;p__Actinomycetota;c__Actinomycetia;o__Actinomycetales;f__Brevibacteriaceae;g__Brevibacterium;s__Brevibacterium intestinavium	0	0	0	0	0	0	1	0	0	0		AH11.bin.6	d__Bacteria;p__Campylobacterota;c__Campylobacteria;o__Campylobacterales;f__Helicobacteraceae;g__Helicobacter_G;s__	1	1	0	0	0	0	0	0	0	0
ERS235506_6	d__Bacteria;p__Actinomycetota;c__Coriobacteriia;o__Coriobacteriales;f__Coriobacteriaceae;g__Collinsella;s__Collinsella sp900751755	0	1	1	0	0	1	0	0	0	0		MAGs_co_10163	d__Bacteria;p__Actinomycetota;c__Actinomycetia;o__Actinomycetales;f__Brevibacteriaceae;g__Brevibacterium;s__Brevibacterium epidermidis	0	0	0	0	0	0	1	0	0	0		AH13.bin.19	d__Bacteria;p__Bacillota;c__Bacilli;o__Lactobacillales;f__Lactobacillaceae;g__Ligilactobacillus;s__	0	2	0	0	0	0	0	0	0	0
ERS235507_37	d__Bacteria;p__Bacillota_A;c__Clostridia;o__Clostridiales;f__Clostridiaceae;g__Clostridium;s__Clostridium sp001916075	0	1	2	0	0	0	0	0	0	0		MAGs_co_12321	d__Bacteria;p__Actinomycetota;c__Actinomycetia;o__Actinomycetales;f__Brevibacteriaceae;g__Brevibacterium;s__Brevibacterium pigmentatum	0	0	0	0	0	0	0	0	0	0		AH13.bin.25	d__Bacteria;p__Bacillota;c__Bacilli;o__Exiguobacterales;f__Exiguobacteraceae;g__Exiguobacterium_A;s__Exiguobacterium_A undae	0	0	1	0	0	0	0	0	0	0
ERS235507_55	d__Bacteria;p__Bacillota_A;c__Clostridia;o__Monoglobales;f__Monoglobaceae;g__Monoglobus;s__Monoglobus pectinilyticus	0	1	1	0	0	0	0	0	0	0		MAGs_co_10713	d__Bacteria;p__Actinomycetota;c__Actinomycetia;o__Actinomycetales;f__Brevibacteriaceae;g__Brevibacterium;s__Brevibacterium senegalense_A	0	0	0	1	0	0	0	0	0	0		CRR028393.bin.8	d__Bacteria;p__Fusobacteriota;c__Fusobacteriia;o__Fusobacteriales;f__Fusobacteriaceae;g__Fusobacterium_A;s__	0	1	0	0	0	0	0	0	0	0
ERS235510_38	d__Bacteria;p__Pseudomonadota;c__Gammaproteobacteria;o__Burkholderiales;f__Burkholderiaceae_A;g__Mesosutterella;s__Mesosutterella massiliensis	0	0	0	0	0	0	0	0	0	0		MAGs_co_2711	d__Bacteria;p__Actinomycetota;c__Actinomycetia;o__Actinomycetales;f__Brevibacteriaceae;g__Brevibacterium;s__Brevibacterium intestinigallinarum	0	0	0	1	0	0	1	0	0	0		CRR028395.bin.27	d__Bacteria;p__Campylobacterota;c__Campylobacteria;o__Campylobacterales;f__Helicobacteraceae;g__Helicobacter_G;s__	1	1	0	0	0	0	0	0	0	0
ERS235511_8	d__Bacteria;p__Bacillota_A;c__Clostridia;o__UBA1381;f__UBA1381;g__HGM11530;s__HGM11530 sp900751685	0	0	2	0	0	0	0	0	0	0		META18IMWYN18_HeN-SQ-L3_bin.90.permissive	d__Bacteria;p__Pseudomonadota;c__Alphaproteobacteria;o__RF32;f__CAG-239;g__CAZU01;s__CAZU01 sp944393685	0	0	0	0	0	0	0	0	0	0		CRR028395.bin.30	d__Bacteria;p__Bacteroidota;c__Bacteroidia;o__Bacteroidales;f__Bacteroidaceae;g__Avibacteroides;s__	0	1	0	0	0	0	0	0	0	0
ERS235520_13	d__Bacteria;p__Bacillota;c__Bacilli;o__Erysipelotrichales;f__Erysipelotrichaceae;g__Absicoccus;s__Absicoccus sp000434355	0	0	1	0	0	0	0	1	0	0		MAGs_co_5227	d__Bacteria;p__Actinomycetota;c__Actinomycetia;o__Actinomycetales;f__Brevibacteriaceae;g__Brevibacterium;s__Brevibacterium ravenspurgense	0	0	0	0	0	0	0	0	0	0		CRR028395.bin.40	d__Bacteria;p__Bacteroidota;c__Bacteroidia;o__Bacteroidales;f__Bacteroidaceae;g__Phocaeicola;s__Phocaeicola ilei	0	1	0	0	0	0	0	0	0	0
ERS235522_34	d__Bacteria;p__Bacillota_A;c__Clostridia;o__TANB77;f__CAG-508;g__CAG-273;s__CAG-273 sp000437855	0	0	1	0	0	0	0	0	0	0		YE5.bin.15	d__Bacteria;p__Actinomycetota;c__Actinomycetia;o__Actinomycetales;f__Brevibacteriaceae;g__Brevibacterium;s__Brevibacterium gallinarum	0	0	0	0	0	0	0	0	0	0		CRR028395.bin.46	d__Bacteria;p__Bacteroidota;c__Bacteroidia;o__Bacteroidales;f__Bacteroidaceae;g__Mediterranea;s__	0	1	0	0	0	0	0	0	0	0
ERS235526_30	d__Bacteria;p__Actinomycetota;c__Coriobacteriia;o__Coriobacteriales;f__Coriobacteriaceae;g__Collinsella;s__Collinsella sp900751695	0	1	1	0	0	1	0	1	0	0		YE5.bin.90	d__Bacteria;p__Actinomycetota;c__Actinomycetia;o__Actinomycetales;f__Micrococcaceae;g__Glutamicibacter;s__Glutamicibacter protophormiae	0	0	0	0	0	0	0	0	0	0		CRR028395.bin.51	d__Bacteria;p__Bacillota;c__Bacilli;o__Lactobacillales;f__Streptococcaceae;g__Streptococcus;s__Streptococcus alactolyticus	0	2	0	0	0	0	0	0	0	0
ERS235526_38	d__Bacteria;p__Bacillota_A;c__Clostridia;o__Lachnospirales;f__Lachnospiraceae;g__KLE1615;s__KLE1615 sp900066985	0	0	2	0	0	0	0	0	0	0		YE3.bin.27	d__Bacteria;p__Actinomycetota;c__Actinomycetia;o__Actinomycetales;f__Micrococcaceae;g__Glutamicibacter;s__Glutamicibacter creatinolyticus	0	0	0	0	0	0	0	0	0	0		CRR028395.bin.53	d__Bacteria;p__Bacillota_C;c__Negativicutes;o__Acidaminococcales;f__Acidaminococcaceae;g__URXU01;s__URXU01 sp900552005	0	0	1	0	0	0	0	0	0	0
ERS235527_12	d__Bacteria;p__Bacillota_B;c__Peptococcia;o__Peptococcales;f__Peptococcaceae;g__UMGS1590;s__UMGS1590 sp900552455	0	0	1	0	0	0	0	0	0	0		HPIII3.bin.1	d__Bacteria;p__Actinomycetota;c__Actinomycetia;o__Actinomycetales;f__Micrococcaceae;g__Paeniglutamicibacter;s__Paeniglutamicibacter gangotriensis	0	0	0	0	0	0	1	0	0	0		CRR028395.bin.61	d__Bacteria;p__Bacteroidota;c__Bacteroidia;o__Bacteroidales;f__UBA932;g__Cryptobacteroides;s__	0	1	1	0	0	0	0	0	0	0
ERS235527_34	d__Bacteria;p__Bacillota_A;c__Clostridia;o__Oscillospirales;f__Oscillospiraceae;g__Vescimonas;s__Vescimonas sp900547745	0	1	1	0	0	0	0	0	0	0		MAGs_co_3761	d__Bacteria;p__Actinomycetota;c__Actinomycetia;o__Actinomycetales;f__Micrococcaceae;g__Glutamicibacter;s__Glutamicibacter mishrai	0	0	0	0	0	0	0	0	0	0		CRR028396.bin.14	d__Bacteria;p__Bacillota;c__Bacilli;o__Lactobacillales;f__Enterococcaceae;g__Enterococcus_E;s__Enterococcus_E columbae_A	0	0	1	0	0	0	0	0	0	0
ERS235530_51	d__Bacteria;p__Bacillota_A;c__Clostridia;o__Lachnospirales;f__Lachnospiraceae;g__CAG-303;s__CAG-303 sp900539455	0	0	2	0	0	0	0	0	0	0		MAGs_co_2238	d__Bacteria;p__Actinomycetota;c__Actinomycetia;o__Actinomycetales;f__Microbacteriaceae;g__Microbacterium;s__Microbacterium pullistercoris	0	0	0	0	0	0	0	0	0	0		CRR028396.bin.2	d__Bacteria;p__Bacillota;c__Bacilli;o__Lactobacillales;f__Lactobacillaceae;g__Ligilactobacillus;s__	0	2	0	0	0	0	0	0	0	0
ERS235531_40	d__Bacteria;p__Bacillota_A;c__Clostridia;o__UBA1381;f__UBA1381;g__HGM11521;s__HGM11521 sp900751885	0	0	2	0	0	0	0	0	0	0		MAGs_co_3152	d__Bacteria;p__Actinomycetota;c__Actinomycetia;o__Actinomycetales;f__Microbacteriaceae;g__Microbacterium;s__Microbacterium stercoravium	0	0	0	0	0	0	0	0	0	0		CRR028396.bin.4	d__Bacteria;p__Bacillota_A;c__Clostridia;o__Lachnospirales;f__CAG-274;g__Tyzzerella;s__Tyzzerella sp944384195	0	0	2	0	0	0	0	0	0	0
ERS235534_25	d__Bacteria;p__Bacillota_A;c__Clostridia;o__Oscillospirales;f__Oscillospiraceae;g__Faecousia;s__Faecousia sp003525905	0	0	1	0	0	0	0	1	1	0		MAGs_co_1606	d__Bacteria;p__Actinomycetota;c__Actinomycetia;o__Actinomycetales;f__Microbacteriaceae;g__Microbacterium;s__Microbacterium sp001724425	0	0	0	0	0	0	0	0	0	0		CRR028396.bin.8	d__Bacteria;p__Bacillota;c__Bacilli;o__Mycoplasmatales;f__Mycoplasmoidaceae;g__Ureaplasma;s__Ureaplasma sp944322645	0	2	0	0	0	0	0	0	0	0
ERS235534_4	d__Bacteria;p__Bacillota_A;c__Clostridia;o__Oscillospirales;f__Acutalibacteraceae;g__Eubacterium_R;s__Eubacterium_R sp000434995	0	0	1	0	0	0	0	0	0	0		MAGs_co_2723	d__Bacteria;p__Actinomycetota;c__Actinomycetia;o__Actinomycetales;f__Microbacteriaceae;g__Microbacterium;s__	0	0	0	0	0	0	2	0	1	0		CRR1273915.bin.22	d__Bacteria;p__Bacillota_A;c__Clostridia;o__Tissierellales;f__Peptoniphilaceae;g__Anaerosphaera;s__	0	0	2	0	0	0	0	0	0	0
ERS235537_61	d__Bacteria;p__Actinomycetota;c__Coriobacteriia;o__Coriobacteriales;f__Eggerthellaceae;g__Ellagibacter;s__Ellagibacter isourolithinifaciens	0	1	1	0	0	0	0	0	0	0		MAGs_co_93	d__Bacteria;p__Pseudomonadota;c__Alphaproteobacteria;o__RF32;f__CAG-239;g__CAZU01;s__	0	0	0	0	0	0	0	0	0	0		CRR1273915.bin.23	d__Bacteria;p__Pseudomonadota;c__Gammaproteobacteria;o__Pseudomonadales;f__Pseudomonadaceae;g__Pseudomonas_E;s__Pseudomonas_E bubulae	1	1	1	0	0	0	0	0	0	0
ERS235538_79	d__Bacteria;p__Bacteroidota;c__Bacteroidia;o__Bacteroidales;f__Muribaculaceae;g__CAG-485;s__CAG-485 sp002361235	0	1	0	0	0	0	0	0	0	0		META18IMWYN18_ZJ-JX-L2_bin.28.permissive	d__Bacteria;p__Pseudomonadota;c__Gammaproteobacteria;o__Burkholderiales;f__Rhodocyclaceae;g__Fluviibacter;s__Fluviibacter phosphoraccumulans	0	0	0	0	0	0	0	0	0	0		CRR1273915.bin.24	d__Bacteria;p__Bacillota_A;c__Clostridia;o__Clostridiales;f__Clostridiaceae;g__Clostridium_L;s__Clostridium_L putrefaciens	0	0	2	0	0	0	0	0	0	0
ERS235540_21	d__Bacteria;p__Actinomycetota;c__Coriobacteriia;o__Coriobacteriales;f__Eggerthellaceae;g__UMGS1519;s__UMGS1519 sp900552585	0	1	1	0	0	0	0	0	0	0		HL6.bin.39	d__Bacteria;p__Actinomycetota;c__Actinomycetia;o__Actinomycetales;f__Microbacteriaceae;g__Microbacterium;s__Microbacterium sp019061125	1	0	0	0	0	0	0	0	0	0		CRR1273915.bin.4	d__Bacteria;p__Bacillota;c__Bacilli;o__Lactobacillales;f__Lactobacillaceae;g__Lentilactobacillus;s__Lentilactobacillus otakiensis	0	0	0	0	0	0	0	0	1	0
ERS235543_27	d__Bacteria;p__Actinomycetota;c__Coriobacteriia;o__Coriobacteriales;f__Coriobacteriaceae;g__Collinsella;s__Collinsella sp900549555	0	1	1	0	0	1	0	1	0	0		MAGs_co_5438	d__Bacteria;p__Actinomycetota;c__Actinomycetia;o__Actinomycetales;f__Microbacteriaceae;g__Microbacterium;s__	0	0	0	0	0	0	0	0	0	0		CRR1273916.bin.3	d__Bacteria;p__Pseudomonadota;c__Alphaproteobacteria;o__Sphingomonadales;f__Sphingomonadaceae;g__Sphingomonas;s__Sphingomonas aquatilis	1	0	0	0	0	0	0	0	0	0
ERS235543_74	d__Bacteria;p__Bacillota_A;c__Clostridia;o__Oscillospirales;f__Acutalibacteraceae;g__UBA1417;s__UBA1417 sp003531055	0	0	1	0	0	0	0	0	0	0		HC11	d__Bacteria;p__Actinomycetota;c__Actinomycetia;o__Actinomycetales;f__Micrococcaceae;g__Kocuria;s__Kocuria marina_A	0	0	0	0	0	0	0	0	0	0		CRR1273917.bin.18	d__Bacteria;p__Actinomycetota;c__Actinomycetia;o__Mycobacteriales;f__Mycobacteriaceae;g__Corynebacterium;s__Corynebacterium gallinarum	0	0	0	0	0	0	1	0	1	0
ERS235545_55	d__Bacteria;p__Actinomycetota;c__Coriobacteriia;o__Coriobacteriales;f__Eggerthellaceae;g__Anaerotardibacter;s__Anaerotardibacter sp900555755	0	1	1	0	0	0	0	0	0	0		HPI8.bin.21	d__Bacteria;p__Actinomycetota;c__Actinomycetia;o__Actinomycetales;f__Micrococcaceae;g__Kocuria;s__	0	0	0	0	0	0	0	0	0	0		CRR1273917.bin.4	d__Bacteria;p__Bacillota;c__Bacilli;o__Staphylococcales;f__Staphylococcaceae;g__Staphylococcus;s__Staphylococcus rostri	0	0	1	0	0	0	0	0	0	0
ERS235546_12	d__Bacteria;p__Bacillota_A;c__Clostridia;o__Lachnospirales;f__Lachnospiraceae;g__Lachnospira;s__Lachnospira eligens	0	0	2	0	0	0	1	0	0	0		MAGs_co_7327	d__Bacteria;p__Actinomycetota;c__Actinomycetia;o__Actinomycetales;f__Micrococcaceae;g__Rothia;s__	0	0	0	0	0	0	0	0	0	0		CRR1273917.bin.40	d__Bacteria;p__Actinomycetota;c__Actinomycetia;o__Mycobacteriales;f__Mycobacteriaceae;g__Rhodococcus;s__Rhodococcus sp012844225	4	1	0	0	0	0	0	0	0	0
ERS235548_25	d__Bacteria;p__Bacillota_A;c__Clostridia;o__Lachnospirales;f__Lachnospiraceae;g__CAG-56;s__CAG-56 sp900752065	0	0	2	0	0	0	0	0	0	0		MAGs_co_11894	d__Bacteria;p__Actinomycetota;c__Actinomycetia;o__Actinomycetales;f__Beutenbergiaceae;g__HY158;s__	0	0	0	0	0	0	0	0	0	0		CRR1273917.bin.47	d__Bacteria;p__Pseudomonadota;c__Gammaproteobacteria;o__Pseudomonadales;f__Pseudomonadaceae;g__Pseudomonas_E;s__Pseudomonas_E paraversuta	1	1	1	0	0	0	0	0	0	0
ERS235548_7	d__Bacteria;p__Bacteroidota;c__Bacteroidia;o__Bacteroidales;f__Rikenellaceae;g__Alistipes;s__Alistipes merdavium	0	1	0	0	0	0	0	0	0	0		YE5.bin.71	d__Bacteria;p__Actinomycetota;c__Actinomycetia;o__Actinomycetales;f__Microbacteriaceae;g__Leucobacter;s__Leucobacter tardus	0	0	0	0	0	0	0	0	0	0		CRR1273917.bin.59	d__Bacteria;p__Bacillota;c__Bacilli;o__Lactobacillales;f__Aerococcaceae;g__Ruoffia;s__Ruoffia sp020112395	0	0	1	0	0	0	0	0	0	0
ERS235548_9	d__Bacteria;p__Bacillota_A;c__Clostridia;o__Christensenellales;f__CAG-74;g__Limiplasma;s__Limiplasma sp022769795	0	0	1	0	0	0	0	0	0	0		HL6.bin.43	d__Bacteria;p__Actinomycetota;c__Actinomycetia;o__Propionibacteriales;f__Propionibacteriaceae;g__Propionicimonas;s__	0	0	0	0	0	0	0	0	0	0		CRR1273917.bin.7	d__Bacteria;p__Bacillota;c__Bacilli;o__Staphylococcales;f__Staphylococcaceae;g__Staphylococcus;s__Staphylococcus equorum	0	0	1	0	0	0	0	0	0	0
ERS235550_10	d__Bacteria;p__Bacillota;c__Bacilli;o__RF39;f__UBA660;g__CAG-914;s__CAG-914 sp000437895	0	0	0	0	0	0	0	0	0	0		HPIII4.bin.84	d__Bacteria;p__Actinomycetota;c__Actinomycetia;o__Propionibacteriales;f__Propionibacteriaceae;g__Propionicimonas;s__	0	0	0	0	0	0	0	0	0	0		CRR1273918.bin.32	d__Bacteria;p__Bacteroidota;c__Bacteroidia;o__Chitinophagales;f__Chitinophagaceae;g__Sediminibacterium;s__Sediminibacterium magnilacihabitans	0	0	1	0	0	0	0	0	0	0
ERS235550_62	d__Bacteria;p__Bacillota;c__Bacilli;o__RF39;f__UBA660;g__CAG-884;s__CAG-884 sp905200435	0	0	0	0	0	0	0	0	0	0		MAGs_co_2139	d__Bacteria;p__Pseudomonadota;c__Alphaproteobacteria;o__RF32;f__CAG-239;g__Scatacola_A;s__Scatacola_A sp944391505	0	0	0	0	0	0	0	0	0	0		CRR1273918.bin.34	d__Bacteria;p__Bacillota;c__Bacilli;o__Staphylococcales;f__Salinicoccaceae;g__Salinicoccus;s__	0	0	1	0	0	0	0	0	1	0
ERS235550_66	d__Bacteria;p__Bacillota_A;c__Clostridia;o__Lachnospirales;f__Lachnospiraceae;g__Coprococcus;s__Coprococcus eutactus_A	0	0	2	0	0	0	0	0	0	0		MAGs_co_8104	d__Bacteria;p__Actinomycetota;c__Actinomycetia;o__Propionibacteriales;f__Propionibacteriaceae;g__Luteococcus;s__Luteococcus avicola	0	0	0	0	0	0	0	0	0	0		CRR1273918.bin.41	d__Bacteria;p__Bacillota;c__Bacilli;o__Bacillales;f__Bacillaceae_G;g__Bacillus_A;s__Bacillus_A mycoides	0	0	1	0	0	0	0	0	0	0
ERS235550_91	d__Bacteria;p__Bacteroidota;c__Bacteroidia;o__Bacteroidales;f__Rikenellaceae;g__Alistipes;s__Alistipes excrementigallinarum	0	1	0	0	0	0	0	0	0	0		META18IMWYN18_ZJ-HN-F2_bin.16.strict	d__Bacteria;p__Actinomycetota;c__Actinomycetia;o__Actinomycetales;f__Dermatophilaceae;g__Ornithinicoccus;s__	0	0	0	0	0	0	0	0	0	0		CRR1273918.bin.45	d__Bacteria;p__Bacillota;c__Bacilli;o__Bacillales_D;f__Amphibacillaceae;g__Pseudogracilibacillus;s__	0	0	1	0	0	0	0	0	0	0
ERS235550_95	d__Bacteria;p__Actinomycetota;c__Coriobacteriia;o__Coriobacteriales;f__Coriobacteriaceae;g__Collinsella;s__Collinsella sp900752015	0	1	1	0	0	1	0	1	0	0		META18IMWYN18_ZJ-TX-F1_bin.51.strict	d__Bacteria;p__Actinomycetota;c__Actinomycetia;o__Actinomycetales;f__Dermatophilaceae;g__Ornithinicoccus;s__	0	0	0	0	0	0	0	0	0	0		CRR1273919.bin.3	d__Bacteria;p__Pseudomonadota;c__Gammaproteobacteria;o__Burkholderiales;f__Burkholderiaceae;g__Herbaspirillum;s__Herbaspirillum huttiense	0	0	1	0	0	0	0	0	0	0
ERS235553_6	d__Bacteria;p__Bacillota_A;c__Clostridia;o__Oscillospirales;f__Oscillospiraceae;g__Vescimonas;s__Vescimonas sp900551355	0	0	2	0	0	0	0	1	0	0		META18IMWYN18_ZJ-HN-F2_bin.33.orig	d__Bacteria;p__Actinomycetota;c__Actinomycetia;o__Actinomycetales;f__Dermatophilaceae;g__Janibacter;s__Janibacter corallicola	0	0	0	0	0	0	0	0	0	0		CRR1273919.bin.40	d__Bacteria;p__Patescibacteria;c__Saccharimonadia;o__Saccharimonadales;f__Nanosyncoccaceae;g__Nanosyncoccus;s__	0	1	0	0	0	0	0	0	0	0
ERS235554_32	d__Bacteria;p__Bacillota_A;c__Clostridia;o__Oscillospirales;f__Acutalibacteraceae;g__Acutalibacter;s__Acutalibacter sp000432995	0	0	1	0	0	0	0	0	0	0		MAGs_co_7272	d__Bacteria;p__Actinomycetota;c__Actinomycetia;o__Actinomycetales;f__Dermatophilaceae;g__Janibacter;s__Janibacter merdipullorum	0	0	0	0	0	0	0	0	0	0		CRR1273919.bin.62	d__Bacteria;p__Pseudomonadota;c__Alphaproteobacteria;o__Rhizobiales;f__Xanthobacteraceae;g__Bradyrhizobium;s__	0	0	0	1	0	0	0	0	0	0
ERS235554_44	d__Bacteria;p__Bacillota_A;c__Clostridia;o__TANB77;f__CAG-508;g__CAG-273;s__CAG-273 sp000438355	0	0	1	0	0	0	0	0	0	0		MAGs_co_7928	d__Bacteria;p__Actinomycetota;c__Actinomycetia;o__Actinomycetales;f__Dermatophilaceae;g__Marihabitans;s__Marihabitans endophyticus	0	0	0	0	0	0	0	0	0	0		CRR1273919.bin.65	d__Bacteria;p__Pseudomonadota;c__Alphaproteobacteria;o__Rhizobiales;f__Beijerinckiaceae;g__Methylovirgula;s__Methylovirgula sp021780015	0	2	0	0	0	0	0	0	0	0
ERS235554_46	d__Bacteria;p__Bacillota_A;c__Clostridia;o__TANB77;f__CAG-508;g__CAG-273;s__CAG-273 sp900752095	0	0	0	0	0	0	0	0	0	0		MAGs_co_8018	d__Bacteria;p__Actinomycetota;c__Actinomycetia;o__Propionibacteriales;f__Propionibacteriaceae;g__Microlunatus_A;s__	0	0	0	0	0	0	0	0	0	0		CRR1273920.bin.105	d__Bacteria;p__Bacillota_A;c__Clostridia;o__Oscillospirales;f__Oscillospiraceae;g__Limivicinus;s__	0	0	2	0	0	0	0	0	0	0
ERS235554_98	d__Bacteria;p__Bacillota_A;c__Clostridia;o__Lachnospirales;f__Lachnospiraceae;g__CAG-56;s__CAG-56 sp900762665	0	0	0	0	0	0	0	1	0	0		META18IMWYN18_ZJ-HN-F1_bin.7.strict	d__Bacteria;p__Actinomycetota;c__Actinomycetia;o__Mycobacteriales;f__Mycobacteriaceae;g__Mycobacterium;s__Mycobacterium tuberculosis	4	0	0	0	0	0	0	0	0	0		CRR1273920.bin.13	d__Bacteria;p__Actinomycetota;c__Actinomycetia;o__Mycobacteriales;f__Mycobacteriaceae;g__Mycobacterium;s__Mycobacterium aubagnense	4	2	0	0	0	0	0	0	0	0
ERS235559_15	d__Bacteria;p__Bacteroidota;c__Bacteroidia;o__Bacteroidales;f__Muribaculaceae;g__UBA7173;s__UBA7173 sp900545955	0	2	0	0	0	0	0	0	0	0		MAGs_co_4023	d__Bacteria;p__Actinomycetota;c__Actinomycetia;o__Actinomycetales;f__Dermabacteraceae;g__Brachybacterium;s__Brachybacterium merdavium	0	0	0	0	0	0	0	0	0	0		CRR1273920.bin.2	d__Bacteria;p__Bacillota_A;c__Clostridia;o__Tissierellales;f__Tissierellaceae_A;g__;s__	0	0	2	0	0	0	0	1	0	0
ERS235559_18	d__Bacteria;p__Bacillota;c__Bacilli;o__Lactobacillales;f__Streptococcaceae;g__Lactococcus;s__Lactococcus lactis	0	0	1	0	0	0	0	0	0	0		MAGs_co_7017	d__Bacteria;p__Actinomycetota;c__Actinomycetia;o__Actinomycetales;f__Dermabacteraceae;g__Brachybacterium;s__Brachybacterium merdigallinarum	0	0	0	0	0	0	0	0	0	0		CRR1273920.bin.22	d__Bacteria;p__Patescibacteria;c__Saccharimonadia;o__Saccharimonadales;f__Nanosyncoccaceae;g__Nanosyncoccus;s__Nanosyncoccus sp016286785	0	1	0	0	0	0	0	0	0	0
ERS235559_36	d__Bacteria;p__Bacillota_A;c__Clostridia;o__Lachnospirales;f__Lachnospiraceae;g__CAG-590;s__CAG-590 sp900544905	0	1	2	0	0	0	0	0	1	0		MAGs_co_5793	d__Bacteria;p__Pseudomonadota;c__Alphaproteobacteria;o__RF32;f__CAG-239;g__Scatacola_A;s__Scatacola_A faecigallinarum	0	0	0	0	0	0	0	0	0	0		CRR1273920.bin.23	d__Bacteria;p__Pseudomonadota;c__Gammaproteobacteria;o__Pseudomonadales;f__Moraxellaceae;g__Psychrobacter;s__Psychrobacter sanguinis_A	1	0	1	0	0	0	0	0	0	0
ERS235560_32	d__Bacteria;p__Bacillota_C;c__Negativicutes;o__Veillonellales;f__Megasphaeraceae;g__Caecibacter;s__Caecibacter sp900549385	0	0	1	0	0	0	0	0	0	0		MAGs_co_1251	d__Bacteria;p__Actinomycetota;c__Actinomycetia;o__Actinomycetales;f__Dermabacteraceae;g__Brachybacterium;s__Brachybacterium intestinipullorum	0	0	0	0	0	0	1	0	0	0		CRR1273920.bin.30	d__Bacteria;p__Bacillota;c__Bacilli;o__Lactobacillales;f__Enterococcaceae;g__Enterococcus_D;s__Enterococcus_D innesii	0	1	1	0	0	0	0	0	0	0
ERS235561_5	d__Bacteria;p__Bacteroidota;c__Bacteroidia;o__Bacteroidales;f__Rikenellaceae;g__Alistipes;s__Alistipes avistercoris	0	1	0	0	0	0	0	0	0	0		MAGs_co_6572	d__Bacteria;p__Actinomycetota;c__Actinomycetia;o__Actinomycetales;f__Dermabacteraceae;g__Brachybacterium;s__Brachybacterium paraconglomeratum	0	0	0	0	0	0	1	0	0	0		CRR1273920.bin.32	d__Bacteria;p__Pseudomonadota;c__Alphaproteobacteria;o__Rhizobiales;f__Rhizobiaceae;g__Mesorhizobium;s__Mesorhizobium terrae	0	0	1	0	0	0	0	0	0	0
ERS235563_25	d__Bacteria;p__Bacillota_A;c__Clostridia;o__Oscillospirales;f__Acutalibacteraceae;g__Acutalibacter;s__Acutalibacter ornithocaccae	0	0	1	0	0	0	0	0	0	0		MAGs_co_2074	d__Bacteria;p__Actinomycetota;c__Actinomycetia;o__Actinomycetales;f__Dermabacteraceae;g__Brachybacterium;s__Brachybacterium massiliense	0	0	0	0	0	0	2	0	0	0		CRR1273920.bin.47	d__Bacteria;p__Bacillota;c__Bacilli;o__Lactobacillales;f__Lactobacillaceae;g__Leuconostoc;s__Leuconostoc citreum	1	0	0	0	0	0	0	0	0	0
ERS235563_48	d__Bacteria;p__Bacillota_A;c__Clostridia;o__TANB77;f__CAG-508;g__Merdicola;s__Merdicola sp900553015	0	0	0	0	0	0	0	0	0	0		META18IMWYN18_ZJ-HN-F1_bin.16.strict	d__Bacteria;p__Actinomycetota;c__Actinomycetia;o__Actinomycetales;f__Dermabacteraceae;g__Brachybacterium;s__	0	0	0	0	0	0	1	0	0	0		CRR1273920.bin.59	d__Bacteria;p__Pseudomonadota;c__Gammaproteobacteria;o__Burkholderiales;f__Burkholderiaceae;g__Paraburkholderia;s__Paraburkholderia kururiensis	0	0	1	0	0	0	0	0	0	0
ERS235564_29	d__Bacteria;p__Bacillota;c__Bacilli;o__RF39;f__UBA660;g__CAG-1000;s__CAG-1000 sp000436975	0	0	0	0	0	0	0	0	0	0		MAGs_co_923	d__Bacteria;p__Actinomycetota;c__Actinomycetia;o__Actinomycetales;f__Dermabacteraceae;g__Brachybacterium;s__Brachybacterium faecium	0	0	0	0	0	0	0	0	0	0		CRR1273920.bin.60	d__Bacteria;p__Bacteroidota;c__Bacteroidia;o__Chitinophagales;f__Chitinophagaceae;g__Sediminibacterium;s__	0	0	1	0	0	0	0	0	0	0
ERS235564_41	d__Bacteria;p__Bacteroidota;c__Bacteroidia;o__Bacteroidales;f__Muribaculaceae;g__CAG-485;s__CAG-485 sp900760735	1	1	0	0	0	0	0	0	0	0		MAGs_co_7485	d__Bacteria;p__Actinomycetota;c__Actinomycetia;o__Actinomycetales;f__Dermabacteraceae;g__Brachybacterium;s__Brachybacterium muris	0	0	0	0	0	0	0	0	0	0		CRR1274805.bin.22	d__Bacteria;p__Bacillota_A;c__Clostridia;o__Clostridiales;f__Clostridiaceae;g__Sarcina;s__Sarcina perfringens	0	0	2	0	0	0	0	0	0	0
ERS235564_53	d__Bacteria;p__Actinomycetota;c__Coriobacteriia;o__Coriobacteriales;f__Coriobacteriaceae;g__Collinsella;s__Collinsella sp900752215	0	1	1	0	0	1	0	1	0	0		META18IMWYN18_ZJ-HN-F2_bin.14.strict	d__Bacteria;p__Actinomycetota;c__Actinomycetia;o__Propionibacteriales;f__Nocardioidaceae;g__SCSIO-66511;s__	0	0	0	0	0	0	0	0	0	0		CRR1274807.bin.42	d__Bacteria;p__Campylobacterota;c__Campylobacteria;o__Campylobacterales;f__Helicobacteraceae;g__Helicobacter_G;s__Helicobacter_G kayseriensis	1	0	0	0	0	0	0	0	0	0
ERS235565_38	d__Bacteria;p__Bacillota_A;c__Clostridia;o__Lachnospirales;f__Lachnospiraceae;g__Mediterraneibacter;s__Mediterraneibacter torques	0	0	2	0	1	1	0	1	0	0		MAGs_co_9207	d__Bacteria;p__Actinomycetota;c__Actinomycetia;o__Actinomycetales;f__Beutenbergiaceae;g__Ruania;s__Ruania gallistercoris	0	0	0	0	0	0	0	0	0	0		CRR1274808.bin.8	d__Bacteria;p__Bacillota_A;c__Clostridia;o__Clostridiales;f__Clostridiaceae;g__Clostridium;s__Clostridium paraputrificum	0	1	3	0	1	1	0	0	0	0
ERS235567_3	d__Bacteria;p__Bacteroidota;c__Bacteroidia;o__Bacteroidales;f__Muribaculaceae;g__CAG-1031;s__CAG-1031 sp000431215	1	1	0	0	0	0	0	0	0	0		META18IMWYN18_ZJ-HN-F2_bin.8.strict	d__Bacteria;p__Actinomycetota;c__Actinomycetia;o__Actinomycetales;f__Beutenbergiaceae;g__Ruania;s__	0	0	0	0	0	0	0	0	0	0		CRR1274815.bin.13	d__Bacteria;p__Bacillota_A;c__Clostridia;o__Clostridiales;f__Clostridiaceae;g__Sarcina;s__Sarcina perfringens	0	1	3	0	0	0	0	1	0	0
ERS235568_34	d__Bacteria;p__Bacillota;c__Bacilli;o__Erysipelotrichales;f__Coprobacillaceae;g__Coprobacillus;s__Coprobacillus cateniformis	0	2	1	0	0	0	0	1	0	0		HL6.bin.20	d__Bacteria;p__Actinomycetota;c__Actinomycetia;o__Actinomycetales;f__Actinomycetaceae;g__UBA1383;s__UBA1383 sp002304945	0	0	0	0	0	0	0	0	0	0		CRR1274820.bin.3	d__Bacteria;p__Pseudomonadota;c__Gammaproteobacteria;o__Enterobacterales;f__Enterobacteriaceae;g__Escherichia;s__Escherichia coli	1	0	0	0	0	0	0	0	0	0
ERS235570_4	d__Bacteria;p__Bacillota_A;c__Clostridia;o__Oscillospirales;f__Oscillospiraceae;g__Faecousia;s__Faecousia sp900752285	0	0	2	0	0	0	0	0	0	0		MAGs_co_3813	d__Bacteria;p__Actinomycetota;c__Actinomycetia;o__Actinomycetales;f__Actinomycetaceae;g__Actinomyces;s__	0	2	0	0	0	0	0	0	0	0		CRR1274822.bin.10	d__Bacteria;p__Campylobacterota;c__Campylobacteria;o__Campylobacterales;f__Campylobacteraceae;g__Campylobacter_D;s__Campylobacter_D jejuni	1	0	0	0	0	0	0	0	0	0
ERS235574_52	d__Bacteria;p__Bacillota;c__Bacilli;o__RF39;f__UBA660;g__CAG-605;s__CAG-605 sp000433255	0	0	1	0	0	0	0	0	0	0		MAGs_co_7687	d__Bacteria;p__Pseudomonadota;c__Alphaproteobacteria;o__RF32;f__CAG-239;g__Scatacola_A;s__Scatacola_A sp944392835	0	0	0	0	0	0	0	0	0	0		CRR1274824.bin.1	d__Bacteria;p__Campylobacterota;c__Campylobacteria;o__Campylobacterales;f__Campylobacteraceae;g__Campylobacter_D;s__Campylobacter_D jejuni	1	0	0	0	0	0	0	0	0	0
ERS235577_10	d__Bacteria;p__Actinomycetota;c__Coriobacteriia;o__Coriobacteriales;f__Coriobacteriaceae;g__Collinsella;s__Collinsella sp900541125	0	1	1	0	0	1	0	0	0	0		META18IMWYN18_ZJ-JX-L1_bin.86.strict	d__Bacteria;p__Pseudomonadota;c__Alphaproteobacteria;o__RF32;f__CAG-239;g__Scatacola_A;s__Scatacola_A sp944392155	0	0	0	0	0	0	0	0	0	0		CRR1274826.bin.2	d__Bacteria;p__Bacillota;c__Bacilli;o__Mycoplasmatales;f__Mycoplasmoidaceae;g__Mycoplasma_L;s__	0	2	0	0	0	0	0	0	0	0
ERS235582_42	d__Bacteria;p__Bacillota_A;c__Clostridia;o__TANB77;f__CAG-508;g__CAG-269;s__CAG-269 sp900556945	0	0	1	0	0	0	0	0	0	0		META18IMWYN18_HuN-LY-F3_bin.9.orig	d__Bacteria;p__Actinomycetota;c__Actinomycetia;o__Mycobacteriales;f__Micromonosporaceae;g__Glycomyces;s__Glycomyces sp021793335	0	1	0	0	0	0	0	0	0	0		CRR1274828.bin.3	d__Bacteria;p__Pseudomonadota;c__Gammaproteobacteria;o__Enterobacterales;f__Enterobacteriaceae;g__Escherichia;s__Escherichia coli	1	0	0	0	0	0	0	0	0	0
ERS235584_42	d__Bacteria;p__Bacillota_A;c__Clostridia;o__Oscillospirales;f__Oscillospiraceae;g__Onthomonas;s__Onthomonas sp900752305	0	2	2	0	0	0	0	0	0	0		MAGs_co_9931	d__Bacteria;p__Synergistota;c__Synergistia;o__Synergistales;f__Synergistaceae;g__Caccocola;s__Caccocola faecipullorum	0	0	0	0	0	0	0	0	0	0		CRR1287470.bin.14	d__Bacteria;p__Bacillota_A;c__Clostridia;o__Peptostreptococcales;f__Peptostreptococcaceae;g__Clostridioides;s__Clostridioides difficile	0	0	2	0	0	1	0	0	0	0
ERS235584_9	d__Bacteria;p__Bacillota_A;c__Clostridia;o__TANB77;f__CAG-508;g__CAG-273;s__CAG-273 sp000438355	0	0	1	0	0	0	0	0	0	0		MAGs_co_4050	d__Bacteria;p__Synergistota;c__Synergistia;o__Synergistales;f__Synergistaceae;g__Caccocola;s__Caccocola faecigallinarum	0	0	0	0	0	0	0	0	0	0		CRR1287470.bin.19	d__Bacteria;p__Bacillota_A;c__Clostridia;o__Clostridiales;f__Clostridiaceae;g__Clostridium_X;s__Clostridium_X cadaveris	1	0	2	0	0	0	0	0	0	0
ERS235585_21	d__Bacteria;p__Bacillota_A;c__Clostridia;o__Christensenellales;f__CAG-917;g__CAG-1138;s__CAG-1138 sp000434675	0	0	2	0	0	0	0	0	0	0		MAGs_co_10973	d__Bacteria;p__Synergistota;c__Synergistia;o__Synergistales;f__Synergistaceae;g__Caccocola;s__	0	0	0	0	0	0	0	0	0	0		CRR1287470.bin.5	d__Bacteria;p__Bacillota_A;c__Clostridia;o__Lachnospirales;f__Lachnospiraceae;g__Faecalimonas;s__Faecalimonas phoceensis	0	0	2	0	0	0	0	0	0	1
ERS235585_23	d__Bacteria;p__Bacillota;c__Bacilli;o__RFN20;f__CAG-826;g__CAG-826;s__CAG-826 sp000437235	0	0	1	0	0	0	0	0	0	0		MAGs_co_10717	d__Bacteria;p__Bacillota_A;c__Clostridia;o__Christensenellales;f__CAG-138;g__Aphodomorpha;s__Aphodomorpha sp900549955	0	0	1	0	0	0	0	0	0	0		CRR1287470.bin.6	d__Bacteria;p__Bacillota_A;c__Clostridia;o__Oscillospirales;f__Butyricicoccaceae;g__Butyricicoccus;s__Butyricicoccus pullicaecorum	0	0	1	0	0	0	0	0	0	0
ERS235585_39	d__Bacteria;p__Bacillota;c__Bacilli;o__RF39;f__UBA660;g__SIG204;s__SIG204 sp900544605	0	0	0	0	0	0	0	0	0	0		MAGs_co_10831	d__Bacteria;p__Bacillota_A;c__Clostridia;o__Christensenellales;f__CAG-138;g__Aphodomorpha;s__Aphodomorpha intestinavium	0	0	0	0	0	0	0	0	0	0		CRR1287471.bin.1	d__Bacteria;p__Bacillota_A;c__Clostridia;o__Clostridiales;f__Clostridiaceae;g__Dwaynesavagella;s__	0	0	1	0	0	0	0	0	0	0
ERS235588_39	d__Bacteria;p__Bacillota_A;c__Clostridia;o__TANB77;f__CAG-508;g__CAG-273;s__CAG-273 sp900752335	0	0	0	0	0	0	0	0	0	0		MAGs_co_3204	d__Bacteria;p__Bacillota_A;c__Clostridia;o__Christensenellales;f__CAG-138;g__Aphodomorpha;s__Aphodomorpha sp900540495	0	0	0	0	0	0	0	0	0	0		CRR1293704.bin.33	d__Bacteria;p__Bacillota_A;c__Clostridia;o__Tissierellales;f__Peptoniphilaceae;g__Anaerosphaera;s__	0	0	2	0	0	0	0	0	0	0
ERS235592_15	d__Bacteria;p__Bacteroidota;c__Bacteroidia;o__Bacteroidales;f__Muribaculaceae;g__CAG-873;s__CAG-873 sp001701165	0	1	0	0	0	0	0	0	0	0		MAGs_co_8774	d__Bacteria;p__Actinomycetota;c__Coriobacteriia;o__Coriobacteriales;f__Atopobiaceae;g__Coprovicinus;s__Coprovicinus sp900551595	0	1	0	0	0	1	0	1	0	0		CRR1293706.bin.4	d__Bacteria;p__Bacillota;c__Bacilli;o__Lactobacillales;f__Streptococcaceae;g__Lactococcus;s__Lactococcus petauri	0	0	1	0	0	0	0	0	0	0
ERS235600_2	d__Bacteria;p__Actinomycetota;c__Coriobacteriia;o__Coriobacteriales;f__Coriobacteriaceae;g__Collinsella;s__Collinsella sp900752345	0	1	0	0	0	1	0	0	0	0		MAGs_co_846	d__Bacteria;p__Bacillota_A;c__Clostridia;o__TANB77;f__CAG-508;g__Merdicola;s__Merdicola sp944390295	0	0	0	0	0	0	0	0	0	0		CRR1293707.bin.14	d__Bacteria;p__Bacillota;c__Bacilli;o__Erysipelotrichales;f__Erysipelotrichaceae;g__Erysipelothrix;s__Erysipelothrix rhusiopathiae	0	0	1	0	0	0	0	0	0	0
ERS235602_1	d__Bacteria;p__Actinomycetota;c__Coriobacteriia;o__Coriobacteriales;f__Coriobacteriaceae;g__Collinsella;s__Collinsella sp905215835	0	1	0	0	0	1	0	0	0	0		META18IMWYN18_JS-NJ-L2_bin.44.strict	d__Bacteria;p__Bacillota_A;c__Clostridia;o__Christensenellales;f__UBA1242;g__UBA7862;s__	0	0	1	0	0	0	0	0	0	0		CRR1293707.bin.32	d__Bacteria;p__Bacillota;c__Bacilli;o__Bacillales;f__Planococcaceae;g__Kurthia;s__Kurthia zopfii	1	0	1	0	0	0	0	0	1	0
ERS235602_37	d__Bacteria;p__Pseudomonadota;c__Gammaproteobacteria;o__Enterobacterales;f__Enterobacteriaceae;g__Escherichia;s__Escherichia marmotae	1	0	0	0	0	0	0	0	0	0		META18IMWYN18_JS-NJ-L3_bin.36.strict	d__Bacteria;p__Bacillota_A;c__Clostridia;o__Christensenellales;f__UBA1242;g__UBA7862;s__UBA7862 sp944381205	0	0	1	0	0	0	0	0	0	0		CRR355451.bin.19	d__Bacteria;p__Pseudomonadota;c__Gammaproteobacteria;o__Enterobacterales_A;f__Aeromonadaceae;g__Oceanisphaera;s__	2	2	0	0	0	0	0	0	0	0
ERS235605_12	d__Bacteria;p__Bacillota_A;c__Clostridia;o__Christensenellales;f__CAG-74;g__Limiplasma;s__Limiplasma merdipullorum	0	1	2	0	0	0	0	0	0	0		MAGs_co_11482	d__Bacteria;p__Pseudomonadota;c__Alphaproteobacteria;o__RF32;f__CAG-239;g__CAJLXD01;s__CAJLXD01 sp944392255	0	0	0	0	0	0	0	0	0	0		CRR355451.bin.20	d__Bacteria;p__Pseudomonadota;c__Gammaproteobacteria;o__Enterobacterales;f__Enterobacteriaceae;g__Escherichia;s__Escherichia coli	1	0	0	0	0	0	0	0	0	0
ERS235605_29	d__Bacteria;p__Bacillota_A;c__Clostridia;o__Oscillospirales;f__Oscillospiraceae;g__Scatomorpha;s__Scatomorpha merdavium	0	1	2	0	0	0	0	0	0	0		YE1.bin.2	d__Bacteria;p__Actinomycetota;c__Coriobacteriia;o__Coriobacteriales;f__Atopobiaceae;g__Parafannyhessea;s__Parafannyhessea sp900538935	0	1	0	0	0	0	0	0	0	0		CRR355451.bin.25	d__Bacteria;p__Campylobacterota;c__Campylobacteria;o__Campylobacterales;f__Helicobacteraceae;g__Helicobacter_G;s__	1	1	0	0	0	0	0	0	0	0
ERS235605_30	d__Bacteria;p__Bacillota_A;c__Clostridia;o__Christensenellales;f__CAG-138;g__SFDB01;s__SFDB01 sp004558825	0	0	1	0	0	0	0	0	0	0		YE1.bin.7	d__Bacteria;p__Actinomycetota;c__Coriobacteriia;o__Coriobacteriales;f__Atopobiaceae;g__Olsenella_H;s__Olsenella_H sp905214865	0	1	0	0	0	0	0	0	0	0		CRR355451.bin.3	d__Bacteria;p__Fusobacteriota;c__Fusobacteriia;o__Fusobacteriales;f__Fusobacteriaceae;g__Fusobacterium_A;s__	1	1	0	0	0	0	0	0	0	0
ERS235605_9	d__Bacteria;p__Bacillota_A;c__Clostridia;o__Oscillospirales;f__Oscillospiraceae;g__Onthomonas;s__Onthomonas sp900545815	0	1	2	0	0	0	0	0	0	0		YE1.bin.33	d__Bacteria;p__Actinomycetota;c__Coriobacteriia;o__Coriobacteriales;f__Atopobiaceae;g__UBA7741;s__	1	1	0	0	0	0	0	0	0	0		CRR355452.bin.14	d__Bacteria;p__Bacillota;c__Bacilli;o__Bacillales;f__Planococcaceae;g__Sporosarcina;s__	0	0	1	0	0	0	0	0	1	0
ERS235609_14	d__Bacteria;p__Bacteroidota;c__Bacteroidia;o__Bacteroidales;f__UBA932;g__Cryptobacteroides;s__Cryptobacteroides sp000433355	1	1	1	0	0	0	0	1	0	0		HL6.bin.25	d__Bacteria;p__Actinomycetota;c__Coriobacteriia;o__Coriobacteriales;f__Atopobiaceae;g__UBA7748;s__UBA7748 sp900314535	0	1	0	0	0	0	0	0	0	0		CRR355452.bin.17	d__Bacteria;p__Campylobacterota;c__Campylobacteria;o__Campylobacterales;f__Helicobacteraceae;g__Helicobacter_G;s__	1	1	0	0	0	0	0	0	0	0
ERS235610_28	d__Bacteria;p__Bacillota_A;c__Clostridia;o__Oscillospirales;f__Ruminococcaceae;g__Massiliimalia;s__Massiliimalia sp900752435	0	0	1	0	0	0	0	0	0	0		MAGs_co_10964	d__Bacteria;p__Actinomycetota;c__Coriobacteriia;o__Coriobacteriales;f__Atopobiaceae;g__Thermophilibacter;s__Thermophilibacter pullicola	0	1	0	0	1	1	0	1	1	0		CRR355452.bin.19	d__Bacteria;p__Pseudomonadota;c__Gammaproteobacteria;o__Enterobacterales_A;f__Aeromonadaceae;g__Oceanisphaera;s__	1	2	0	0	0	0	0	0	0	0
ERS235611_34	d__Bacteria;p__Actinomycetota;c__Coriobacteriia;o__Coriobacteriales;f__Coriobacteriaceae;g__Collinsella;s__Collinsella sp900752425	0	1	0	0	0	1	0	0	0	0		MAGs_co_9337	d__Bacteria;p__Actinomycetota;c__Coriobacteriia;o__Coriobacteriales;f__Atopobiaceae;g__Thermophilibacter;s__	0	1	0	0	0	1	0	0	1	0		CRR355452.bin.24	d__Bacteria;p__Bacillota;c__Bacilli;o__Bacillales_D;f__Amphibacillaceae;g__;s__	0	0	1	0	0	0	0	0	0	0
ERS235612_12	d__Bacteria;p__Bacteroidota;c__Bacteroidia;o__Bacteroidales;f__Bacteroidaceae;g__Phocaeicola;s__Phocaeicola dorei	0	2	0	0	0	0	0	0	1	0		MAGs_co_11676	d__Bacteria;p__Actinomycetota;c__Coriobacteriia;o__Coriobacteriales;f__Atopobiaceae;g__Thermophilibacter;s__Thermophilibacter avistercoris	0	1	1	0	0	1	0	0	1	1		CRR355452.bin.25	d__Bacteria;p__Pseudomonadota;c__Gammaproteobacteria;o__Burkholderiales;f__Burkholderiaceae_C;g__Paenalcaligenes;s__	0	2	1	0	0	0	0	0	0	0
ERS235614_36	d__Bacteria;p__Bacillota;c__Bacilli;o__RF39;f__UBA660;g__CAG-877;s__CAG-877 sp000433455	0	0	1	0	0	0	0	0	0	0		MAGs_co_8404	d__Bacteria;p__Actinomycetota;c__Coriobacteriia;o__Coriobacteriales;f__Atopobiaceae;g__Thermophilibacter;s__Thermophilibacter sp944321515	0	1	0	0	0	2	0	0	0	0		CRR355452.bin.26	d__Bacteria;p__Bacteroidota;c__Bacteroidia;o__Sphingobacteriales;f__Sphingobacteriaceae;g__Pedobacter;s__	0	0	1	0	0	0	0	0	0	0
ERS235617_3	d__Bacteria;p__Bacillota_C;c__Negativicutes;o__Veillonellales;f__Dialisteraceae;g__Dialister;s__Dialister sp900541605	0	0	0	0	0	0	0	0	0	0		MAGs_co_5671	d__Bacteria;p__Actinomycetota;c__Coriobacteriia;o__Coriobacteriales;f__Atopobiaceae;g__Thermophilibacter;s__Thermophilibacter pullistercoris	0	1	1	0	0	0	0	0	0	0		CRR355452.bin.28	d__Bacteria;p__Pseudomonadota;c__Gammaproteobacteria;o__Burkholderiales;f__Burkholderiaceae;g__Herminiimonas;s__	0	0	1	0	0	0	0	0	0	0
ERS235618_13	d__Bacteria;p__Bacillota;c__Bacilli;o__Erysipelotrichales;f__Erysipelotrichaceae;g__Holdemanella;s__Holdemanella sp003458715	0	0	1	0	1	2	0	0	0	0		MAGs_co_11645	d__Bacteria;p__Actinomycetota;c__Coriobacteriia;o__Coriobacteriales;f__Atopobiaceae;g__Thermophilibacter;s__	0	1	0	0	0	0	0	0	0	0		CRR355452.bin.34	d__Bacteria;p__Pseudomonadota;c__Gammaproteobacteria;o__Enterobacterales_A;f__Alteromonadaceae;g__Pararheinheimera;s__	0	0	1	0	0	0	0	0	0	0
ERS235618_4	d__Bacteria;p__Bacillota_A;c__Clostridia;o__TANB77;f__CAG-508;g__CAG-273;s__CAG-273 sp003507395	0	1	1	0	0	0	0	0	0	0		MAGs_co_2528	d__Bacteria;p__Actinomycetota;c__Coriobacteriia;o__Coriobacteriales;f__Atopobiaceae;g__Thermophilibacter;s__	0	1	0	0	0	0	0	0	0	0		CRR355452.bin.8	d__Bacteria;p__Pseudomonadota;c__Gammaproteobacteria;o__Enterobacterales;f__Enterobacteriaceae;g__Escherichia;s__Escherichia coli	1	0	0	0	0	0	0	0	0	0
ERS235618_56	d__Bacteria;p__Bacillota_A;c__Clostridia;o__Christensenellales;f__CAG-138;g__UBA1685;s__UBA1685 sp002320595	0	0	0	0	0	0	0	0	0	0		MAGs_co_9283	d__Archaea;p__Methanobacteriota;c__Methanobacteria;o__Methanobacteriales;f__Methanobacteriaceae;g__Methanobrevibacter_A;s__Methanobrevibacter_A woesei	0	0	1	0	0	0	0	0	0	0		CRR355453.bin.16	d__Bacteria;p__Bacteroidota;c__Bacteroidia;o__Flavobacteriales;f__Flavobacteriaceae;g__Flavobacterium;s__	1	0	0	0	0	0	0	0	0	0
ERS235618_64	d__Bacteria;p__Bacillota_A;c__Clostridia;o__Christensenellales;f__CAG-138;g__UMGS946;s__UMGS946 sp900544965	0	0	1	0	0	0	0	0	0	0		MAGs_co_8294	d__Bacteria;p__Actinomycetota;c__Coriobacteriia;o__Coriobacteriales;f__Atopobiaceae;g__Thermophilibacter;s__Thermophilibacter timonensis	0	1	0	0	0	0	0	0	1	0		CRR355453.bin.20	d__Bacteria;p__Bacillota_A;c__Clostridia;o__Peptostreptococcales;f__Peptostreptococcaceae;g__Paraclostridium;s__Paraclostridium sordellii	0	1	2	0	1	1	0	0	0	0
ERS235618_8	d__Bacteria;p__Bacillota_A;c__Clostridia;o__Oscillospirales;f__Oscillospiraceae;g__Scatomorpha;s__Scatomorpha sp900752445	0	0	3	0	0	0	0	0	0	0		MAGs_co_8535	d__Bacteria;p__Actinomycetota;c__Coriobacteriia;o__Coriobacteriales;f__Atopobiaceae;g__Thermophilibacter;s__Thermophilibacter excrementavium	0	1	1	0	0	0	0	0	0	0		CRR355453.bin.3	d__Bacteria;p__Bacillota;c__Bacilli;o__Bacillales;f__Planococcaceae;g__Sporosarcina;s__	0	0	1	0	0	0	0	0	2	0
ERS235621_42	d__Bacteria;p__Bacillota_A;c__Clostridia;o__Lachnospirales;f__Bianqueaceae;g__Faecimorpha;s__Faecimorpha sp944376225	0	0	0	0	0	0	0	0	0	0		MAGs_co_10527	d__Bacteria;p__Actinomycetota;c__Coriobacteriia;o__Coriobacteriales;f__Atopobiaceae;g__Thermophilibacter;s__Thermophilibacter stercoravium	0	1	0	0	0	0	0	1	1	0		CRR355453.bin.34	d__Bacteria;p__Bacillota;c__Bacilli;o__Bacillales;f__Planococcaceae;g__Sporosarcina;s__	0	0	1	0	0	0	0	0	0	0
ERS235621_6	d__Bacteria;p__Verrucomicrobiota;c__Verrucomicrobiae;o__Verrucomicrobiales;f__Akkermansiaceae;g__Akkermansia;s__Akkermansia muciniphila_C	0	0	0	0	0	0	0	0	0	0		MAGs_co_261	d__Bacteria;p__Actinomycetota;c__Coriobacteriia;o__Coriobacteriales;f__Atopobiaceae;g__Thermophilibacter;s__Thermophilibacter sp002159735	0	1	0	0	0	0	0	0	0	0		CRR355453.bin.40	d__Bacteria;p__Fusobacteriota;c__Fusobacteriia;o__Fusobacteriales;f__Fusobacteriaceae;g__Cetobacterium_A;s__Cetobacterium_A sp905216205	1	0	1	0	0	0	0	0	0	0
ERS235621_83	d__Bacteria;p__Actinomycetota;c__Coriobacteriia;o__Coriobacteriales;f__Coriobacteriaceae;g__Collinsella;s__Collinsella sp900549275	0	1	1	0	0	1	0	0	0	0		MAGs_co_3275	d__Bacteria;p__Actinomycetota;c__Coriobacteriia;o__Coriobacteriales;f__Atopobiaceae;g__Thermophilibacter;s__Thermophilibacter provencensis	0	1	0	0	0	0	0	0	0	1		CRR355453.bin.46	d__Bacteria;p__Bacteroidota;c__Bacteroidia;o__Bacteroidales;f__Tannerellaceae;g__UBA12018;s__	1	3	0	0	0	0	0	0	0	0
ERS235624_1	d__Bacteria;p__Actinomycetota;c__Coriobacteriia;o__Coriobacteriales;f__Coriobacteriaceae;g__Collinsella;s__	0	1	1	0	0	1	0	0	0	0		MAGs_co_11108	d__Bacteria;p__Actinomycetota;c__Coriobacteriia;o__Coriobacteriales;f__Atopobiaceae;g__Thermophilibacter;s__Thermophilibacter mediterraneus	0	1	0	0	1	0	0	1	2	0		CRR355453.bin.6	d__Bacteria;p__Actinomycetota;c__Actinomycetia;o__Actinomycetales;f__Micrococcaceae;g__Kocuria;s__	1	0	0	0	0	0	0	0	0	0
ERS235626_26	d__Bacteria;p__Actinomycetota;c__Coriobacteriia;o__Coriobacteriales;f__Coriobacteriaceae;g__Collinsella;s__Collinsella sp900752545	0	1	1	0	0	1	0	0	0	0		META18IMWYN18_HuN-FR-L3_bin.12.orig	d__Bacteria;p__Actinomycetota;c__Coriobacteriia;o__Coriobacteriales;f__Atopobiaceae;g__Thermophilibacter;s__Thermophilibacter sp944322145	0	1	0	0	1	1	0	0	1	0		CRR355453.bin.8	d__Bacteria;p__Pseudomonadota;c__Gammaproteobacteria;o__Burkholderiales;f__Burkholderiaceae_B;g__Giesbergeria;s__	5	1	0	0	0	0	0	0	0	0
ERS235627_18	d__Bacteria;p__Bacteroidota;c__Bacteroidia;o__Bacteroidales;f__Bacteroidaceae;g__Prevotella;s__Prevotella sp900554695	0	1	0	0	0	0	0	0	0	0		HL5.bin.52	d__Bacteria;p__Actinomycetota;c__Coriobacteriia;o__Coriobacteriales;f__Atopobiaceae;g__Thermophilibacter;s__Thermophilibacter sp944320975	0	1	0	0	2	0	0	0	1	0		CRR914878.bin.11	d__Bacteria;p__Fusobacteriota;c__Fusobacteriia;o__Fusobacteriales;f__Fusobacteriaceae;g__Fusobacterium_A;s__	1	0	0	0	0	0	0	0	0	0
ERS235628_27	d__Bacteria;p__Bacillota_A;c__Clostridia;o__Oscillospirales;f__CAG-272;g__UMGS911;s__UMGS911 sp900545935	0	0	0	0	0	0	0	0	0	0		MAGs_co_11341	d__Bacteria;p__Actinomycetota;c__Coriobacteriia;o__Coriobacteriales;f__Atopobiaceae;g__Thermophilibacter;s__Thermophilibacter sp944320385	0	2	1	0	0	0	0	0	0	0		CRR914878.bin.13	d__Bacteria;p__Bacteroidota;c__Bacteroidia;o__Sphingobacteriales;f__Sphingobacteriaceae;g__Pedobacter;s__	0	0	1	0	0	0	0	0	0	0
ERS235630_3	d__Bacteria;p__Bacillota_A;c__Clostridia;o__Peptostreptococcales;f__Peptostreptococcaceae;g__Intestinibacter;s__Intestinibacter bartlettii	0	1	2	0	0	1	0	0	0	0		MAGs_co_2341	d__Bacteria;p__Actinomycetota;c__Coriobacteriia;o__Coriobacteriales;f__Atopobiaceae;g__Thermophilibacter;s__Thermophilibacter avicola	0	1	0	0	1	1	0	0	0	0		CRR914878.bin.6	d__Bacteria;p__Bacteroidota;c__Bacteroidia;o__Chitinophagales;f__Chitinophagaceae;g__Segetibacter;s__	0	1	1	0	0	0	0	0	0	0
ERS235633_25	d__Bacteria;p__Bacteroidota;c__Bacteroidia;o__Bacteroidales;f__Muribaculaceae;g__CAG-1031;s__CAG-1031 sp900752535	0	1	0	0	0	0	0	0	0	0		HPI3.bin.18	d__Bacteria;p__Actinomycetota;c__Coriobacteriia;o__Coriobacteriales;f__Atopobiaceae;g__UBA1367;s__UBA1367 sp002305995	0	0	0	0	0	0	0	0	0	0		CRR914879.bin.13	d__Bacteria;p__Pseudomonadota;c__Gammaproteobacteria;o__Enterobacterales;f__Enterobacteriaceae;g__Escherichia;s__Escherichia coli	1	0	0	0	0	0	0	0	0	0
ERS235634_11	d__Bacteria;p__Bacteroidota;c__Bacteroidia;o__Bacteroidales;f__Bacteroidaceae;g__Phocaeicola;s__Phocaeicola salanitronis	0	1	0	0	0	0	0	0	0	0		HE7.bin.35	d__Bacteria;p__Actinomycetota;c__Coriobacteriia;o__Coriobacteriales;f__Atopobiaceae;g__UBA1367;s__	0	0	1	0	0	0	0	0	1	0		CRR914879.bin.15	d__Bacteria;p__Bacillota_A;c__Clostridia;o__Clostridiales;f__Clostridiaceae;g__Clostridium_J;s__	0	0	3	1	1	1	0	0	0	0
ERS396293_46	d__Bacteria;p__Bacteroidota;c__Bacteroidia;o__Bacteroidales;f__Rikenellaceae;g__Alistipes_A;s__Alistipes_A sp900545315	0	1	0	0	0	0	0	0	0	0		MAGs_co_8486	d__Bacteria;p__Actinomycetota;c__Coriobacteriia;o__Coriobacteriales;f__Coriobacteriaceae;g__Collinsella;s__	0	0	1	0	0	0	0	2	0	0		CRR914879.bin.20	d__Bacteria;p__Bacteroidota;c__Bacteroidia;o__Bacteroidales;f__UBA7332;g__UBA7332;s__	2	2	0	0	0	0	0	0	0	0
ERS396293_63	d__Bacteria;p__Desulfobacterota;c__Desulfovibrionia;o__Desulfovibrionales;f__Desulfovibrionaceae;g__Desulfovibrio;s__Desulfovibrio faecigallinarum	0	0	0	0	0	0	0	0	0	0		MAGs_co_4477	d__Bacteria;p__Bacteroidota;c__Bacteroidia;o__Sphingobacteriales;f__Sphingobacteriaceae;g__Sphingobacterium;s__Sphingobacterium stercorigallinarum	0	1	0	0	0	0	0	0	0	0		CRR914879.bin.31	d__Bacteria;p__Bacillota_A;c__Clostridia;o__Lachnospirales;f__Lachnospiraceae;g__Ruminococcus_B;s__	0	0	2	0	2	1	0	1	0	0
ERS396294_2	d__Bacteria;p__Desulfobacterota;c__Desulfovibrionia;o__Desulfovibrionales;f__Desulfovibrionaceae;g__Bilophila;s__Bilophila wadsworthia	0	0	1	0	0	0	0	0	0	0		d1G.bin.24	d__Bacteria;p__Actinomycetota;c__Coriobacteriia;o__Coriobacteriales;f__Coriobacteriaceae;g__Collinsella;s__Collinsella aerofaciens_O	0	1	1	0	0	1	0	1	0	0		CRR914879.bin.4	d__Bacteria;p__Fusobacteriota;c__Fusobacteriia;o__Fusobacteriales;f__Fusobacteriaceae;g__Fusobacterium_A;s__	1	1	0	0	0	0	0	0	0	0
ERS396295_17	d__Bacteria;p__Pseudomonadota;c__Alphaproteobacteria;o__RF32;f__CAG-239;g__HGM16780;s__HGM16780 sp900538765	0	0	0	0	0	0	0	0	0	0		YP6.bin.140	d__Bacteria;p__Actinomycetota;c__Coriobacteriia;o__Coriobacteriales;f__Coriobacteriaceae;g__Enorma;s__Enorma sp900538305	0	1	0	0	0	0	0	1	0	0		CRR914879.bin.6	d__Bacteria;p__Bacillota_A;c__Clostridia;o__Clostridiales;f__Clostridiaceae;g__Sarcina;s__	0	1	3	0	0	0	0	1	0	0
ERS396295_44	d__Bacteria;p__Bacillota_A;c__Clostridia;o__Oscillospirales;f__CAG-272;g__UMGS731;s__UMGS731 sp900544985	1	0	0	0	0	0	0	0	0	0		MAGs_co_10146	d__Bacteria;p__Actinomycetota;c__Coriobacteriia;o__Coriobacteriales;f__Coriobacteriaceae;g__Enorma;s__Enorma massiliensis	0	1	0	0	0	0	0	0	0	0		CRR914879.bin.7	d__Bacteria;p__Pseudomonadota;c__Gammaproteobacteria;o__Enterobacterales_A;f__Pasteurellaceae;g__Actinobacillus_C;s__	1	0	0	0	0	0	0	0	0	0
ERS396295_46	d__Bacteria;p__Pseudomonadota;c__Alphaproteobacteria;o__RF32;f__CAG-977;g__UBA11549;s__UBA11549 sp900550445	0	0	1	0	0	0	0	0	0	0		MAGs_co_10564	d__Bacteria;p__Actinomycetota;c__Coriobacteriia;o__Coriobacteriales;f__Coriobacteriaceae;g__Enorma;s__Enorma phocaeensis	0	1	1	0	0	0	0	0	0	0		CRR914880.bin.5	d__Bacteria;p__Bacillota;c__Bacilli;o__Lactobacillales;f__Streptococcaceae;g__Streptococcus;s__	0	1	0	0	0	0	0	0	0	0
ERS396296_61	d__Bacteria;p__Pseudomonadota;c__Gammaproteobacteria;o__Enterobacterales_A;f__Pasteurellaceae;g__Haemophilus_D;s__Haemophilus_D sp905214375	0	0	0	0	0	0	0	0	0	0		MAGs_co_1427	d__Bacteria;p__Actinomycetota;c__Coriobacteriia;o__Coriobacteriales;f__Coriobacteriaceae;g__Limicola;s__Limicola phocaeensis_A	0	1	1	0	0	0	0	1	0	0		CRR914881.bin.20	d__Bacteria;p__Bacillota_A;c__Clostridia;o__Lachnospirales;f__Lachnospiraceae;g__Ruminococcus_B;s__	0	0	1	0	1	1	0	0	0	0
ERS396297_32	d__Bacteria;p__Desulfobacterota;c__Desulfovibrionia;o__Desulfovibrionales;f__Desulfovibrionaceae;g__Desulfovibrio;s__Desulfovibrio sp900319575	0	0	0	0	0	0	0	0	0	0		MAGs_co_3286	d__Bacteria;p__Actinomycetota;c__Coriobacteriia;o__Coriobacteriales;f__Coriobacteriaceae;g__Limicola;s__Limicola phocaeensis_A	0	1	1	0	0	0	0	1	0	0		CRR914882.bin.21	d__Bacteria;p__Bacillota_A;c__Clostridia;o__Clostridiales;f__Clostridiaceae;g__Clostridium_AH;s__Clostridium_AH fallax	0	0	1	0	0	0	0	1	0	0
ERS396297_56	d__Bacteria;p__Bacteroidota;c__Bacteroidia;o__Bacteroidales;f__Bacteroidaceae;g__Phocaeicola;s__Phocaeicola faecium	0	1	0	0	0	0	0	0	0	0		MAGs_co_7032	d__Bacteria;p__Actinomycetota;c__Coriobacteriia;o__Coriobacteriales;f__Coriobacteriaceae;g__Limicola;s__Limicola stercorigallinarum	0	1	1	0	0	0	0	0	0	0		CRR914883.bin.16	d__Bacteria;p__Campylobacterota;c__Campylobacteria;o__Campylobacterales;f__Helicobacteraceae;g__Helicobacter_G;s__	1	0	0	0	0	0	0	0	0	0
ERS396298_78	d__Bacteria;p__Bacteroidota;c__Bacteroidia;o__Bacteroidales;f__Bacteroidaceae;g__Prevotella;s__Prevotella sp000436695	0	1	0	0	0	0	0	0	0	0		MAGs_co_5963	d__Bacteria;p__Actinomycetota;c__Coriobacteriia;o__Coriobacteriales;f__Coriobacteriaceae;g__Coprousia;s__Coprousia avicola	0	1	1	0	0	0	0	0	0	0		CRR914884.bin.14	d__Bacteria;p__Bacillota_B;c__Peptococcia;o__Peptococcales;f__Peptococcaceae;g__;s__	0	0	1	0	0	0	0	0	0	0
ERS396300_59	d__Bacteria;p__Bacillota_A;c__Clostridia;o__Lachnospirales;f__Lachnospiraceae;g__CAG-632;s__CAG-632 sp002406015	0	0	1	0	0	0	0	0	0	0		MAGs_co_596	d__Bacteria;p__Actinomycetota;c__Coriobacteriia;o__Coriobacteriales;f__Coriobacteriaceae;g__Coprousia;s__	0	1	0	0	0	0	0	0	0	0		CRR914884.bin.15	d__Bacteria;p__Bacillota;c__Bacilli;o__Lactobacillales;f__Lactobacillaceae;g__F6-6636;s__	0	1	0	0	0	0	0	0	0	0
ERS396300_80	d__Bacteria;p__Bacteroidota;c__Bacteroidia;o__Bacteroidales;f__UBA932;g__Cryptobacteroides;s__Cryptobacteroides sp000432655	0	1	1	0	0	0	0	1	0	0		MAGs_co_3684	d__Bacteria;p__Actinomycetota;c__Coriobacteriia;o__Coriobacteriales;f__Coriobacteriaceae;g__Collinsella;s__Collinsella ihumii	0	1	1	0	0	0	0	1	0	0		CRR914884.bin.7	d__Bacteria;p__Pseudomonadota;c__Gammaproteobacteria;o__Enterobacterales;f__Enterobacteriaceae;g__Plesiomonas;s__Plesiomonas shigelloides	1	0	0	0	0	0	0	0	0	0
ERS396304_59	d__Bacteria;p__Bacillota_A;c__Clostridia;o__Oscillospirales;f__Oscillospiraceae;g__F23-B02;s__F23-B02 sp002472405	0	0	2	0	0	0	0	0	0	0		MAGs_co_5997	d__Bacteria;p__Actinomycetota;c__Coriobacteriia;o__Coriobacteriales;f__Coriobacteriaceae;g__Collinsella;s__Collinsella stercoripullorum	0	2	1	0	0	0	0	1	0	0		CRR914885.bin.3	d__Bacteria;p__Bacillota_A;c__Clostridia;o__Lachnospirales;f__Cellulosilyticaceae;g__Zhenhengia;s__	0	1	2	0	0	0	0	0	0	0
ERS396304_72	d__Bacteria;p__Desulfobacterota;c__Desulfovibrionia;o__Desulfovibrionales;f__Desulfovibrionaceae;g__Desulfovibrio;s__Desulfovibrio piger_A	0	0	1	0	0	0	0	0	0	0		MAGs_co_2518	d__Bacteria;p__Bacteroidota;c__Bacteroidia;o__Sphingobacteriales;f__Sphingobacteriaceae;g__Sphingobacterium;s__Sphingobacterium sp020687765	0	0	1	0	0	0	0	0	0	0		CRR914885.bin.37	d__Bacteria;p__Fusobacteriota;c__Fusobacteriia;o__Fusobacteriales;f__Fusobacteriaceae;g__Fusobacterium_A;s__Fusobacterium_A sp900543175	2	1	0	0	0	0	0	0	0	0
ERS396304_86	d__Bacteria;p__Bacillota_A;c__Clostridia;o__Oscillospirales;f__Ruminococcaceae;g__Ruminococcus;s__Ruminococcus sp900752785	0	0	1	0	0	0	0	0	0	0		MAGs_co_11197	d__Bacteria;p__Pseudomonadota;c__Alphaproteobacteria;o__Rs-D84;f__Rs-D84;g__Enterousia;s__Enterousia sp944389515	0	1	1	0	0	0	0	0	0	0		DRR173096.bin.35	d__Bacteria;p__Bacillota;c__Bacilli;o__Lactobacillales;f__Streptococcaceae;g__Lactococcus;s__Lactococcus lactis	0	0	1	0	0	0	0	0	0	0
ERS396306_20	d__Bacteria;p__Bacillota_C;c__Negativicutes;o__Veillonellales;f__Megasphaeraceae;g__Megasphaera;s__Megasphaera elsdenii	0	0	1	0	0	0	0	0	0	0		MAGs_co_8760	d__Bacteria;p__Actinomycetota;c__Coriobacteriia;o__Coriobacteriales;f__Coriobacteriaceae;g__Collinsella;s__	0	1	1	0	0	0	0	0	0	0		DRR173097.bin.1	d__Bacteria;p__Bacillota_C;c__Negativicutes;o__Selenomonadales;f__Selenomonadaceae;g__Megamonas;s__	0	0	1	0	0	0	0	0	0	0
ERS396308_73	d__Bacteria;p__Verrucomicrobiota;c__Verrucomicrobiae;o__Verrucomicrobiales;f__Akkermansiaceae;g__Akkermansia;s__Akkermansia sp905200945	0	0	0	0	0	0	0	0	0	0		HPIII4.bin.47	d__Bacteria;p__Actinomycetota;c__Coriobacteriia;o__Coriobacteriales;f__Coriobacteriaceae;g__Collinsella;s__Collinsella sp944321445	0	1	1	0	0	0	0	0	0	0		DRR173097.bin.12	d__Bacteria;p__Bacillota_A;c__Clostridia;o__Lachnospirales;f__CAG-274;g__Tyzzerella;s__	0	0	2	0	0	0	0	0	0	0
ERS396309_39	d__Bacteria;p__Verrucomicrobiota;c__Verrucomicrobiae;o__Verrucomicrobiales;f__Akkermansiaceae;g__Akkermansia;s__Akkermansia muciniphila	0	0	0	0	0	0	0	0	0	0		GX-XN-F3_bin.38.strict	d__Bacteria;p__Actinomycetota;c__Coriobacteriia;o__Coriobacteriales;f__Coriobacteriaceae;g__Coprousia;s__	0	2	1	0	0	0	0	1	0	0		DRR173097.bin.15	d__Bacteria;p__Bacillota;c__Bacilli;o__Mycoplasmatales;f__Mycoplasmoidaceae;g__Malacoplasma;s__	0	3	0	0	0	0	0	0	0	0
ERS396310_11	d__Bacteria;p__Cyanobacteriota;c__Vampirovibrionia;o__Gastranaerophilales;f__Gastranaerophilaceae;g__Stercorousia;s__Stercorousia sp900752845	0	0	1	0	0	0	0	0	0	0		MAGs_co_11814	d__Bacteria;p__Actinomycetota;c__Coriobacteriia;o__Coriobacteriales;f__Eggerthellaceae;g__Slackia_A;s__Slackia_A equolifaciens	0	0	1	0	0	0	0	1	0	0		DRR173097.bin.28	d__Bacteria;p__Bacillota_A;c__Clostridia;o__Clostridiales;f__Clostridiaceae;g__Clostridium;s__Clostridium nigeriense	0	1	3	0	1	0	0	0	1	1
ERS396310_13	d__Bacteria;p__Bacillota_A;c__Clostridia;o__Lachnospirales;f__Lachnospiraceae;g__Butyribacter;s__Butyribacter sp000436755	0	0	2	0	0	0	0	0	0	0		MAGs_co_1758	d__Bacteria;p__Actinomycetota;c__Coriobacteriia;o__Coriobacteriales;f__Eggerthellaceae;g__Aveggerthella;s__Aveggerthella stercoripullorum	0	0	1	0	0	0	0	0	0	0		DRR173098.bin.11	d__Bacteria;p__Bacillota_A;c__Clostridia;o__Lachnospirales;f__Cellulosilyticaceae;g__Zhenhengia;s__	0	1	2	0	1	0	0	0	0	0
ERS396310_33	d__Bacteria;p__Bacillota_A;c__Clostridia;o__TANB77;f__CAG-508;g__CAG-269;s__CAG-269 sp900554175	0	0	0	0	0	0	0	0	0	0		MAGs_co_4082	d__Bacteria;p__Actinomycetota;c__Coriobacteriia;o__Coriobacteriales;f__Eggerthellaceae;g__Aveggerthella;s__Aveggerthella excrementigallinarum	0	0	0	0	0	0	0	0	0	0		DRR173099.bin.32	d__Bacteria;p__Bacteroidota;c__Bacteroidia;o__Flavobacteriales;f__Weeksellaceae;g__Empedobacter;s__Empedobacter falsenii_A	2	1	0	0	0	0	0	0	0	0
ERS396310_46	d__Bacteria;p__Bacillota_A;c__Clostridia;o__TANB77;f__CAG-465;g__CAG-465;s__CAG-465 sp000433135	0	0	0	0	0	0	0	0	0	0		MAGs_co_12318	d__Bacteria;p__Actinomycetota;c__Coriobacteriia;o__Coriobacteriales;f__Eggerthellaceae;g__Aveggerthella;s__	0	0	0	0	0	0	0	0	0	0		DRR173099.bin.70	d__Bacteria;p__Bacillota_A;c__Clostridia;o__Lachnospirales;f__Cellulosilyticaceae;g__Cellulosilyticum;s__	1	0	2	0	0	0	0	0	0	0
ERS396310_9	d__Bacteria;p__Cyanobacteriota;c__Vampirovibrionia;o__Gastranaerophilales;f__Gastranaerophilaceae;g__CAG-196;s__CAG-196 sp002102975	0	0	1	0	0	0	0	0	0	0		MAGs_co_1774	d__Bacteria;p__Actinomycetota;c__Coriobacteriia;o__Coriobacteriales;f__Eggerthellaceae;g__Aphodovivens;s__Aphodovivens avicola	0	1	1	0	0	0	0	0	0	0		DRR173100.bin.23	d__Bacteria;p__Bacillota;c__Bacilli;o__Lactobacillales;f__Catellicoccaceae;g__Catellicoccus;s__	0	1	1	0	0	0	0	0	0	1
ERS396312_38	d__Bacteria;p__Bacteroidota;c__Bacteroidia;o__Bacteroidales;f__Bacteroidaceae;g__Phocaeicola;s__Phocaeicola sp900544675	0	1	0	0	0	0	0	0	0	0		MAGs_co_5374	d__Bacteria;p__Actinomycetota;c__Coriobacteriia;o__Coriobacteriales;f__Eggerthellaceae;g__Aphodovivens;s__Aphodovivens sp900550385	0	1	1	0	0	0	0	0	0	0		DRR173100.bin.32	d__Bacteria;p__Campylobacterota;c__Campylobacteria;o__Campylobacterales;f__Campylobacteraceae;g__Campylobacter_E;s__Campylobacter_E canadensis	1	1	0	0	0	0	0	0	0	0
ERS396312_50	d__Bacteria;p__Bacillota;c__Bacilli;o__RF39;f__UBA660;g__Caccenecus;s__Caccenecus sp900549285	0	0	0	0	0	0	0	1	0	0		MAGs_co_2240	d__Bacteria;p__Actinomycetota;c__Coriobacteriia;o__Coriobacteriales;f__Eggerthellaceae;g__Aphodovivens;s__Aphodovivens avistercoris	0	0	0	0	0	0	0	0	0	0		DRR173100.bin.4	d__Bacteria;p__Bacillota;c__Bacilli;o__Lactobacillales;f__Lactobacillaceae;g__Ligilactobacillus;s__	0	1	0	0	0	0	0	0	0	0
ERS396312_62	d__Bacteria;p__Bacillota_A;c__Clostridia;o__Christensenellales;f__QALW01;g__QALW01;s__QALW01 sp900552055	0	0	0	0	0	0	0	0	0	0		MAGs_co_6789	d__Bacteria;p__Actinomycetota;c__Coriobacteriia;o__Coriobacteriales;f__Eggerthellaceae;g__Rubneribacter;s__Rubneribacter badeniensis	0	0	1	0	0	0	1	0	1	0		DRR173101.bin.21	d__Bacteria;p__Bacillota_A;c__Clostridia;o__Clostridiales;f__Clostridiaceae;g__Clostridium;s__	0	0	2	0	0	0	0	0	0	0
ERS396314_21	d__Bacteria;p__Bacillota_C;c__Negativicutes;o__Acidaminococcales;f__Acidaminococcaceae;g__Acidaminococcus;s__Acidaminococcus fermentans	0	0	1	0	0	0	0	0	0	0		MAGs_co_4126	d__Bacteria;p__Spirochaetota;c__Spirochaetia;o__Treponematales;f__Treponemataceae;g__DXHG01;s__DXHG01 sp944389415	0	0	0	0	0	0	0	0	0	0		DRR173101.bin.23	d__Bacteria;p__Pseudomonadota;c__Gammaproteobacteria;o__Burkholderiales;f__Burkholderiaceae_B;g__Comamonas;s__	2	0	0	0	0	0	0	0	0	0
ERS396318_49	d__Bacteria;p__Bacillota;c__Bacilli;o__RF39;f__UBA660;g__HGM10857;s__HGM10857 sp900557305	0	0	1	0	0	0	0	0	0	0		MAGs_co_12162	d__Bacteria;p__Actinomycetota;c__Coriobacteriia;o__Coriobacteriales;f__Eggerthellaceae;g__CAJFUR01;s__CAJFUR01 sp904420575	0	0	1	0	0	0	1	0	0	0		DRR173101.bin.26	d__Bacteria;p__Bacillota;c__Bacilli;o__Mycoplasmatales;f__Mycoplasmoidaceae;g__Malacoplasma;s__	0	1	0	0	0	0	0	0	0	0
ERS396318_53	d__Bacteria;p__Bacteroidota;c__Bacteroidia;o__Bacteroidales;f__Bacteroidaceae;g__Prevotella;s__Prevotella sp900547005	0	0	0	0	0	0	0	0	0	0		MAGs_co_6767	d__Bacteria;p__Actinomycetota;c__Coriobacteriia;o__Coriobacteriales;f__Eggerthellaceae;g__Gordonibacter;s__Gordonibacter urolithinfaciens	0	0	1	0	0	0	1	0	1	0		DRR173101.bin.3	d__Bacteria;p__Bacillota;c__Bacilli;o__Lactobacillales;f__Catellicoccaceae;g__Catellicoccus;s__	0	1	1	0	0	0	0	0	0	1
ERS396321_110	d__Bacteria;p__Bacillota_A;c__Clostridia;o__Christensenellales;f__UBA1242;g__HGM11372;s__HGM11372 sp900767715	0	0	1	0	0	0	0	0	0	0		YE1.bin.78	d__Bacteria;p__Actinomycetota;c__Coriobacteriia;o__Coriobacteriales;f__Eggerthellaceae;g__CAIFEB01;s__CAIFEB01 sp903789375	0	1	1	0	0	1	0	0	0	0		DRR173101.bin.35	d__Bacteria;p__Campylobacterota;c__Campylobacteria;o__Campylobacterales;f__Campylobacteraceae;g__Campylobacter_D;s__	2	0	0	0	0	0	0	0	0	0
ERS396321_24	d__Bacteria;p__Bacillota_A;c__Clostridia;o__Christensenellales;f__UBA1242;g__UMGS1470;s__UMGS1470 sp900766395	0	0	1	0	0	0	0	0	0	0		d1O.bin.16	d__Bacteria;p__Actinomycetota;c__Coriobacteriia;o__Coriobacteriales;f__Eggerthellaceae;g__Adlercreutzia;s__Adlercreutzia equolifaciens	0	1	0	0	0	0	0	1	0	0		DRR279219.bin.22	d__Bacteria;p__Bacillota_A;c__Clostridia;o__Lachnospirales;f__Lachnospiraceae;g__Catenibacillus;s__	0	0	2	0	0	0	0	0	0	0
ERS396321_61	d__Bacteria;p__Bacillota;c__Bacilli;o__ML615J-28;f__CAG-313;g__UMGS75;s__UMGS75 sp900752975	0	0	1	0	0	0	0	0	0	0		MAGs_co_10854	d__Bacteria;p__Actinomycetota;c__Coriobacteriia;o__Coriobacteriales;f__Eggerthellaceae;g__Gordonibacter;s__Gordonibacter avicola	0	0	0	0	0	0	1	0	0	0		DRR279219.bin.24	d__Bacteria;p__Bacillota_A;c__Clostridia;o__Lachnospirales;f__Lachnospiraceae;g__Mediterraneibacter;s__	0	0	2	0	0	0	0	0	0	0
ERS396322_70	d__Bacteria;p__Bacteroidota;c__Bacteroidia;o__Bacteroidales;f__Bacteroidaceae;g__Prevotella;s__Prevotella sp000431975	0	0	0	0	0	0	0	0	0	0		MAGs_co_9659	d__Bacteria;p__Actinomycetota;c__Coriobacteriia;o__Coriobacteriales;f__Eggerthellaceae;g__Raoultibacter;s__Raoultibacter massiliensis	0	0	1	0	0	0	1	0	0	0		DRR279219.bin.5	d__Bacteria;p__Bacillota_A;c__Clostridia;o__TANB77;f__CAG-508;g__CAG-269;s__	0	1	1	0	0	0	0	0	0	0
ERS396322_76	d__Bacteria;p__Bacillota_A;c__Clostridia;o__Lachnospirales;f__Lachnospiraceae;g__Novisyntrophococcus;s__Novisyntrophococcus sp900539175	0	1	2	0	0	0	0	0	0	0		MAGs_co_738	d__Bacteria;p__Bacillota_A;c__Clostridia;o__Christensenellales;f__CAG-917;g__Limadaptatus;s__Limadaptatus sp900545885	0	0	1	0	0	0	0	0	0	0		DRR279219.bin.53	d__Bacteria;p__Bacillota_C;c__Negativicutes;o__Acidaminococcales;f__Acidaminococcaceae;g__;s__	0	0	1	0	0	0	0	0	0	0
ERS396322_78	d__Bacteria;p__Bacillota_A;c__Clostridia;o__Oscillospirales;f__Acutalibacteraceae;g__Ruminococcus_E;s__Ruminococcus_E bromii_B	0	1	2	0	0	0	0	0	0	0		MAGs_co_5601	d__Bacteria;p__Bacillota_A;c__Clostridia;o__Christensenellales;f__CAG-917;g__Limadaptatus;s__Limadaptatus sp944349635	0	0	1	0	0	0	0	0	0	0		DRR279219.bin.76	d__Bacteria;p__Bacillota_A;c__Clostridia;o__Oscillospirales;f__Oscillospiraceae;g__Faecousia;s__Faecousia excrementipullorum	0	0	1	0	0	0	0	0	0	0
ERS396322_95	d__Bacteria;p__Bacillota_A;c__Clostridia;o__Oscillospirales;f__Ruminococcaceae;g__Gemmiger;s__Gemmiger qucibialis	0	1	1	0	0	0	0	0	0	0		MAGs_co_9746	d__Bacteria;p__Bacillota_A;c__Clostridia;o__Christensenellales;f__CAG-917;g__Limadaptatus;s__	0	0	1	0	0	0	0	0	0	0		DRR279220.bin.102	d__Bacteria;p__Bacillota_A;c__Clostridia;o__Christensenellales;f__UBA3700;g__Ornithoclostridium;s__Ornithoclostridium sp944381325	0	1	1	0	0	0	0	0	0	0
ERS396323_61	d__Bacteria;p__Bacillota_A;c__Clostridia;o__Christensenellales;f__CAG-138;g__CAG-1024;s__CAG-1024 sp000432015	0	0	1	0	0	0	0	0	0	0		HL3.bin.76	d__Bacteria;p__Bacillota_A;c__Clostridia;o__Christensenellales;f__CAG-917;g__Limadaptatus;s__Limadaptatus sp900553825	0	0	1	0	0	0	0	0	0	0		DRR279220.bin.111	d__Bacteria;p__Bacillota_A;c__Clostridia;o__Lachnospirales;f__Lachnospiraceae;g__Blautia;s__	0	1	2	0	0	0	0	0	0	0
ERS396323_85	d__Bacteria;p__Bacteroidota;c__Bacteroidia;o__Bacteroidales;f__Tannerellaceae;g__Parabacteroides;s__Parabacteroides gordonii	0	1	0	0	0	0	0	0	0	0		MAGs_co_1019	d__Bacteria;p__Pseudomonadota;c__Alphaproteobacteria;o__Rhizobiales;f__Rhizobiaceae;g__Ochrobactrum_A;s__Ochrobactrum_A pseudogrignonensis	0	2	0	0	0	0	0	0	0	0		DRR279220.bin.124	d__Bacteria;p__Bacteroidota;c__Bacteroidia;o__Bacteroidales;f__UBA932;g__Cryptobacteroides;s__	0	2	1	0	0	0	0	0	0	0
ERS396325_30	d__Bacteria;p__Bacillota_C;c__Negativicutes;o__Acidaminococcales;f__Acidaminococcaceae;g__Phascolarctobacterium_A;s__Phascolarctobacterium_A succinatutens	0	0	1	0	0	0	0	0	0	0		MAGs_co_37	d__Bacteria;p__Bacillota_A;c__Clostridia;o__Christensenellales;f__CAG-917;g__Limadaptatus;s__Limadaptatus stercorigallinarum	0	0	1	0	0	0	0	0	0	0		DRR279220.bin.130	d__Bacteria;p__Bacillota_A;c__Clostridia;o__Christensenellales;f__UBA3700;g__RACS-045;s__	0	1	2	0	0	0	0	0	0	0
ERS396326_13	d__Bacteria;p__Bacillota_A;c__Clostridia;o__Oscillospirales;f__CAG-272;g__CAG-390;s__CAG-390 sp000437015	0	0	0	0	0	0	0	0	0	0		MAGs_co_7243	d__Bacteria;p__Bacillota_A;c__Clostridia;o__Christensenellales;f__CAG-917;g__Limadaptatus;s__	0	0	1	0	0	0	0	0	0	0		DRR279220.bin.132	d__Bacteria;p__Bacillota_A;c__Clostridia;o__Lachnospirales;f__Lachnospiraceae;g__Anaerobutyricum;s__	0	1	2	0	0	0	0	0	0	0
ERS396326_2	d__Bacteria;p__Bacillota_A;c__Clostridia;o__Oscillospirales;f__Ruminococcaceae;g__UBA1394;s__UBA1394 sp900538575	0	0	1	0	0	0	0	0	0	0		MAGs_co_1404	d__Bacteria;p__Bacillota_A;c__Clostridia;o__Christensenellales;f__CAG-917;g__Limadaptatus;s__Limadaptatus sp944363035	0	0	1	0	0	0	0	0	0	0		DRR279220.bin.14	d__Bacteria;p__Bacteroidota;c__Bacteroidia;o__Bacteroidales;f__UBA932;g__Merdivivens;s__	0	2	1	0	0	0	0	0	0	0
ERS396326_36	d__Bacteria;p__Bacteroidota;c__Bacteroidia;o__Bacteroidales;f__Marinifilaceae;g__Butyricimonas;s__Butyricimonas paravirosa	1	3	0	0	0	0	0	0	0	0		MAGs_co_2464	d__Bacteria;p__Bacillota_A;c__Clostridia;o__Christensenellales;f__CAG-917;g__Limadaptatus;s__Limadaptatus sp944372795	0	0	1	0	0	0	0	0	0	0		DRR279220.bin.143	d__Bacteria;p__Bacteroidota;c__Bacteroidia;o__Bacteroidales;f__Bacteroidaceae;g__Avibacteroides;s__	0	1	0	0	0	0	0	0	0	0
ERS396326_43	d__Bacteria;p__Bacteroidota;c__Bacteroidia;o__Bacteroidales;f__Bacteroidaceae;g__Phocaeicola;s__Phocaeicola sp900553185	0	1	0	0	0	0	0	0	0	0		MAGs_co_11063	d__Bacteria;p__Bacillota_A;c__Clostridia;o__Christensenellales;f__CAG-917;g__Limadaptatus;s__Limadaptatus sp944358385	0	0	1	0	0	0	0	0	0	0		DRR279220.bin.25	d__Bacteria;p__Bacillota_A;c__Clostridia;o__Lachnospirales;f__Lachnospiraceae;g__Blautia_A;s__	0	1	2	0	0	0	0	0	0	0
ERS396328_52	d__Bacteria;p__Bacillota_C;c__Negativicutes;o__Acidaminococcales;f__Acidaminococcaceae;g__Phascolarctobacterium_A;s__Phascolarctobacterium_A sp900753045	0	0	1	0	0	0	0	0	0	0		MAGs_co_3552	d__Bacteria;p__Bacillota_A;c__Clostridia;o__Christensenellales;f__CAG-917;g__Limadaptatus;s__Limadaptatus sp900754695	0	0	1	0	0	0	0	0	0	0		DRR279220.bin.29	d__Bacteria;p__Bacillota_A;c__Clostridia;o__Oscillospirales;f__Ruminococcaceae;g__Faecivivens;s__Faecivivens stercoripullorum	0	1	3	0	0	0	0	0	0	0
ERS396329_15	d__Bacteria;p__Bacillota_A;c__Clostridia;o__Christensenellales;f__QAND01;g__UMGS1975;s__UMGS1975 sp900751745	0	1	0	0	0	0	0	0	0	0		d42D.bin.115	d__Bacteria;p__Bacillota_A;c__Clostridia;o__Christensenellales;f__CAG-917;g__Limadaptatus;s__Limadaptatus sp944332815	0	0	1	0	0	0	0	0	0	0		DRR279220.bin.3	d__Bacteria;p__Bacillota_A;c__Clostridia;o__Lachnospirales;f__Lachnospiraceae;g__Mediterraneibacter;s__	0	1	2	0	0	0	0	0	0	0
ERS396329_76	d__Bacteria;p__Bacteroidota;c__Bacteroidia;o__Bacteroidales;f__Bacteroidaceae;g__Prevotella;s__Prevotella sp900544495	0	0	0	0	0	0	0	0	0	0		MAGs_co_8152	d__Bacteria;p__Bacillota_A;c__Clostridia;o__Christensenellales;f__CAG-917;g__Limadaptatus;s__Limadaptatus stercoravium	0	0	1	0	0	0	0	0	0	0		DRR279220.bin.36	d__Bacteria;p__Bacteroidota;c__Bacteroidia;o__Bacteroidales;f__UBA932;g__Cryptobacteroides;s__	0	1	0	0	0	0	0	0	0	0
ERS396329_8	d__Bacteria;p__Bacteroidota;c__Bacteroidia;o__Bacteroidales;f__Bacteroidaceae;g__Prevotella;s__Prevotella stercoripullorum	0	1	0	0	0	0	0	0	0	0		MAGs_co_524	d__Bacteria;p__Bacillota_A;c__Clostridia;o__Christensenellales;f__CAG-917;g__Limadaptatus;s__	0	0	1	0	0	0	0	0	0	0		DRR279220.bin.37	d__Bacteria;p__Bacillota_A;c__Clostridia;o__Oscillospirales;f__Oscillospiraceae;g__Faecousia;s__	0	0	2	0	0	0	0	0	0	0
ERS396333_78	d__Bacteria;p__Bacillota;c__Bacilli;o__RF39;f__UBA660;g__Fimihabitans;s__Fimihabitans intestinipullorum	0	0	0	0	0	0	0	1	0	0		MAGs_co_10142	d__Bacteria;p__Bacillota_A;c__Clostridia;o__Christensenellales;f__CAG-917;g__Limadaptatus;s__Limadaptatus stercoripullorum	0	0	1	0	0	0	0	0	0	0		DRR279220.bin.5	d__Bacteria;p__Bacillota_A;c__Clostridia;o__Christensenellales;f__UBA3700;g__MGBC101980;s__	0	0	2	0	0	0	0	0	0	0
ERS396333_86	d__Bacteria;p__Bacillota_A;c__Clostridia;o__TANB77;f__CAG-508;g__CAG-273;s__CAG-273 sp003507395	0	0	1	0	0	0	0	0	0	0		MAGs_co_3375	d__Bacteria;p__Bacillota;c__Bacilli;o__Bacillales;f__Planococcaceae;g__Sporosarcina;s__Sporosarcina psychrophila_B	0	0	1	0	0	0	0	0	1	0		DRR279220.bin.54	d__Bacteria;p__Bacillota_A;c__Clostridia;o__Lachnospirales;f__Lachnospiraceae;g__Mediterraneibacter;s__	0	1	2	0	0	0	0	0	0	0
ERS396334_64	d__Bacteria;p__Bacillota_A;c__Clostridia;o__Oscillospirales;f__Oscillospiraceae;g__Faecousia;s__Faecousia sp900551495	0	0	1	0	0	0	0	1	0	0		MAGs_co_8961	d__Bacteria;p__Bacillota_A;c__Clostridia;o__Christensenellales;f__CAG-917;g__Limadaptatus;s__Limadaptatus sp944360115	0	0	1	0	0	0	0	0	0	0		DRR279220.bin.65	d__Bacteria;p__Bacteroidota;c__Bacteroidia;o__Bacteroidales;f__UBA932;g__Coprenecus;s__	0	2	0	0	0	0	0	0	0	0
ERS396334_70	d__Bacteria;p__Bacillota_A;c__Clostridia;o__Oscillospirales;f__CAG-382;g__UBA1752;s__UBA1752 sp900554405	0	0	0	0	0	0	0	0	0	0		MAGs_co_2924	d__Bacteria;p__Bacillota_A;c__Clostridia;o__Christensenellales;f__CAG-917;g__Limadaptatus;s__Limadaptatus sp900554085	0	0	2	0	0	0	0	0	0	0		DRR279220.bin.70	d__Bacteria;p__Bacteroidota;c__Bacteroidia;o__Bacteroidales;f__Bacteroidaceae;g__Phocaeicola;s__Phocaeicola coprocola	0	1	0	0	0	0	0	0	0	0
ERS396334_85	d__Bacteria;p__Bacillota_A;c__Clostridia;o__Oscillospirales;f__CAG-272;g__UMGS1002;s__UMGS1002 sp900547565	0	1	0	0	0	0	0	0	0	0		MAGs_co_1963	d__Bacteria;p__Bacillota_A;c__Clostridia;o__Christensenellales;f__CAG-917;g__Limadaptatus;s__	0	0	1	0	0	0	0	0	0	0		DRR279220.bin.72	d__Bacteria;p__Bacillota_A;c__Clostridia;o__Oscillospirales;f__Acutalibacteraceae;g__Scybalenecus;s__	1	0	1	0	0	0	0	0	0	0
ERS396339_70	d__Bacteria;p__Bacillota_A;c__Clostridia;o__Oscillospirales;f__CAG-272;g__UMGS911;s__UMGS911 sp900545935	1	0	0	0	0	0	0	0	0	0		MAGs_co_7526	d__Bacteria;p__Bacillota_A;c__Clostridia;o__Christensenellales;f__CAG-917;g__CAG-917;s__CAG-917 sp000437555	0	0	2	0	0	0	0	0	1	0		DRR279220.bin.79	d__Bacteria;p__Bacteroidota;c__Bacteroidia;o__Bacteroidales;f__UBA932;g__Merdivivens;s__	0	1	1	0	0	0	0	1	0	0
ERS396341_71	d__Bacteria;p__Bacillota;c__Bacilli;o__RF39;f__UBA660;g__CAG-628;s__CAG-628 sp000438415	0	0	0	0	0	0	0	0	0	0		MAGs_co_11357	d__Bacteria;p__Bacillota_A;c__Clostridia;o__Christensenellales;f__CAG-917;g__CAG-917;s__CAG-917 sp944332995	0	0	1	0	0	0	0	0	1	0		DRR279220.bin.81	d__Bacteria;p__Bacillota_A;c__Clostridia;o__Oscillospirales;f__Ruminococcaceae;g__CALXEN01;s__	0	1	1	0	0	0	0	0	0	0
ERS396342_25	d__Bacteria;p__Bacillota_A;c__Clostridia;o__Oscillospirales;f__Ruminococcaceae;g__Ruminococcus;s__Ruminococcus sp002438605	0	0	2	0	0	0	0	0	0	0		MAGs_co_9042	d__Bacteria;p__Bacillota_A;c__Clostridia;o__Christensenellales;f__UBA1242;g__Onthoplasma;s__Onthoplasma faecigallinarum	0	0	0	0	0	0	0	0	0	0		DRR279220.bin.86	d__Bacteria;p__Bacteroidota;c__Bacteroidia;o__Bacteroidales;f__UBA932;g__Cryptobacteroides;s__	0	1	2	0	0	0	0	0	0	0
ERS396342_39	d__Bacteria;p__Bacillota_A;c__Clostridia;o__TANB77;f__CAG-465;g__CAG-465;s__CAG-465 sp000433755	0	0	1	0	0	0	0	0	0	0		MAGs_co_11186	d__Bacteria;p__Bacillota_A;c__Clostridia;o__Christensenellales;f__UBA1242;g__Onthoplasma;s__Onthoplasma sp944384465	0	0	1	0	0	0	0	0	0	0		DRR279220.bin.88	d__Bacteria;p__Bacteroidota;c__Bacteroidia;o__Bacteroidales;f__Rikenellaceae;g__Alistipes;s__Alistipes sp022767745	0	1	0	0	0	0	0	0	0	0
ERS396342_76	d__Bacteria;p__Bacillota_A;c__Clostridia;o__Christensenellales;f__Borkfalkiaceae;g__UBA7597;s__UBA7597 sp900542935	0	0	2	0	0	0	0	0	0	0		MAGs_co_11337	d__Bacteria;p__Bacillota_A;c__Clostridia;o__Christensenellales;f__UBA1242;g__Onthoplasma;s__Onthoplasma sp944381155	0	0	1	0	0	0	0	0	0	0		DRR279220.bin.92	d__Bacteria;p__Bacillota_A;c__Clostridia;o__Lachnospirales;f__Lachnospiraceae;g__Merdisoma;s__Merdisoma sp944378225	0	0	2	0	0	0	0	0	0	0
ERS396342_84	d__Bacteria;p__Bacillota_A;c__Clostridia;o__TANB77;f__CAG-508;g__CAG-245;s__CAG-245 sp000434195	0	0	1	0	0	0	0	0	0	0		META18IMWYN18_HeN-KF-L2_bin.82.strict	d__Bacteria;p__Bacillota_A;c__Clostridia;o__Christensenellales;f__UBA1242;g__Onthoplasma;s__Onthoplasma sp944377305	0	0	1	0	0	0	0	0	0	0		DRR279221.bin.1	d__Bacteria;p__Bacteroidota;c__Bacteroidia;o__Bacteroidales;f__Bacteroidaceae;g__Avibacteroides;s__	0	1	0	0	0	0	0	0	0	0
ERS396343_69	d__Bacteria;p__Bacillota_A;c__Clostridia;o__Christensenellales;f__UBA1242;g__UMGS687;s__UMGS687 sp900545735	0	0	0	0	0	0	0	0	0	0		MAGs_co_9845	d__Bacteria;p__Bacillota_A;c__Clostridia;o__Christensenellales;f__UBA1242;g__Onthoplasma;s__Onthoplasma sp944377465	0	0	1	0	0	0	0	0	0	0		DRR279221.bin.10	d__Bacteria;p__Bacillota_A;c__Clostridia;o__Oscillospirales;f__Acutalibacteraceae;g__UMGS263;s__	0	0	2	0	0	0	0	0	0	0
ERS396345_54	d__Bacteria;p__Bacteroidota;c__Bacteroidia;o__Bacteroidales;f__Muribaculaceae;g__UBA7173;s__UBA7173 sp900548705	0	2	0	0	0	0	0	0	0	0		MAGs_co_101	d__Bacteria;p__Bacillota_A;c__Clostridia;o__Christensenellales;f__UBA1242;g__Onthoplasma;s__Onthoplasma sp944383245	0	0	1	0	0	0	0	0	0	0		DRR279221.bin.105	d__Bacteria;p__Bacteroidota;c__Bacteroidia;o__Bacteroidales;f__Barnesiellaceae;g__Barnesiella;s__	0	1	0	0	0	0	0	0	0	0
ERS396346_6	d__Bacteria;p__Bacillota_A;c__Clostridia;o__Lachnospirales;f__Lachnospiraceae;g__RUG115;s__RUG115 sp900066395	0	0	2	0	0	0	0	0	0	0		d3J.bin.17	d__Bacteria;p__Bacillota;c__Bacilli;o__Bacillales;f__Planococcaceae;g__Sporosarcina;s__Sporosarcina psychrophila_A	0	1	1	0	0	0	0	0	1	0		DRR279221.bin.117	d__Bacteria;p__Bacillota_A;c__Clostridia;o__Oscillospirales;f__Acutalibacteraceae;g__Fimenecus;s__	0	1	1	0	0	0	0	0	0	0
ERS396349_17	d__Bacteria;p__Bacillota_A;c__Clostridia;o__Oscillospirales;f__Oscillospiraceae;g__Scatomorpha;s__Scatomorpha pullicola	1	0	1	1	2	1	0	0	0	0		MAGs_co_9334	d__Bacteria;p__Bacillota_A;c__Clostridia;o__Christensenellales;f__UBA1242;g__Onthoplasma;s__Onthoplasma faecipullorum	0	0	1	0	0	0	0	0	0	0		DRR279221.bin.123	d__Bacteria;p__Bacillota_A;c__Clostridia;o__Oscillospirales;f__Acutalibacteraceae;g__Eubacterium_R;s__Eubacterium_R faecigallinarum	0	0	1	0	0	0	0	0	0	0
ERS396350_3	d__Bacteria;p__Bacteroidota;c__Bacteroidia;o__Bacteroidales;f__Bacteroidaceae;g__Prevotella;s__Prevotella rara	0	1	1	0	0	0	0	0	0	0		MAGs_co_53	d__Bacteria;p__Bacillota_A;c__Clostridia;o__Christensenellales;f__DTU072;g__Stercoripulliclostridium;s__Stercoripulliclostridium merdipullorum	0	0	2	0	0	0	0	0	0	0		DRR279221.bin.125	d__Bacteria;p__Bacillota;c__Bacilli;o__Erysipelotrichales;f__Erysipelotrichaceae;g__JALEVB01;s__JALEVB01 sp944326795	0	1	0	0	0	0	0	0	0	0
ERS396353_33	d__Bacteria;p__Bacteroidota;c__Bacteroidia;o__Bacteroidales;f__Bacteroidaceae;g__Prevotella;s__Prevotella sp000436595	0	1	0	0	0	0	0	0	0	0		MAGs_co_2000	d__Bacteria;p__Bacillota_A;c__Clostridia;o__Oscillospirales;f__Oscillospiraceae;g__Pseudoscilispira;s__Pseudoscilispira falkowii	0	1	1	0	0	0	0	0	0	0		DRR279221.bin.127	d__Bacteria;p__Bacillota;c__Bacilli;o__Erysipelotrichales;f__Coprobacillaceae;g__Faecalibacillus;s__	0	1	1	0	0	0	0	0	0	0
ERS396354_11	d__Bacteria;p__Bacteroidota;c__Bacteroidia;o__Bacteroidales;f__UBA932;g__Cryptobacteroides;s__Cryptobacteroides sp900544195	1	1	1	0	0	0	0	1	0	0		MAGs_co_7008	d__Bacteria;p__Bacillota_A;c__Clostridia;o__Christensenellales;f__DTU072;g__Stercoripulliclostridium_A;s__Stercoripulliclostridium_A sp944349735	0	0	2	0	0	0	0	0	0	0		DRR279221.bin.132	d__Bacteria;p__Bacillota_C;c__Negativicutes;o__Acidaminococcales;f__Acidaminococcaceae;g__URXU01;s__	0	0	1	0	0	0	0	0	0	0
ERS396354_14	d__Bacteria;p__Bacillota_A;c__Clostridia;o__TANB77;f__CAG-508;g__UMGS1663;s__UMGS1663 sp900753245	0	0	1	0	0	0	0	0	0	0		MAGs_co_9928	d__Bacteria;p__Bacillota_A;c__Clostridia;o__Christensenellales;f__DTU072;g__Stercoripulliclostridium_A;s__Stercoripulliclostridium_A sp944350065	0	0	2	0	0	0	0	0	0	0		DRR279221.bin.138	d__Bacteria;p__Elusimicrobiota;c__Elusimicrobia;o__Elusimicrobiales;f__Elusimicrobiaceae;g__UBA1436;s__UBA1436 sp944324735	0	1	2	0	0	0	0	0	0	0
ERS396354_42	d__Bacteria;p__Bacteroidota;c__Bacteroidia;o__Bacteroidales;f__Bacteroidaceae;g__Alloprevotella;s__Alloprevotella sp900540885	0	0	0	0	0	0	0	0	0	0		META18IMWYN18_HuN-LY-F1_bin.7.strict	d__Bacteria;p__Bacillota_A;c__Clostridia;o__Christensenellales;f__DTU072;g__Stercoripulliclostridium_A;s__Stercoripulliclostridium_A pullicola	0	0	2	0	0	0	0	0	0	0		DRR279221.bin.139	d__Bacteria;p__Bacteroidota;c__Bacteroidia;o__Bacteroidales;f__UBA932;g__Merdivivens;s__	0	2	1	0	0	0	0	1	0	0
ERS396355_14	d__Bacteria;p__Bacillota_A;c__Clostridia;o__Lachnospirales;f__Lachnospiraceae;g__COE1;s__COE1 sp900753305	0	0	2	0	0	0	1	1	0	0		MAGs_co_4152	d__Bacteria;p__Bacillota_A;c__Clostridia;o__Christensenellales;f__DTU072;g__Stercoripulliclostridium_A;s__Stercoripulliclostridium_A sp944362765	0	0	2	0	0	0	0	0	0	0		DRR279221.bin.19	d__Bacteria;p__Bacillota_A;c__Clostridia;o__Christensenellales;f__CAG-314;g__Limihabitans;s__	0	0	1	0	0	0	0	0	0	0
ERS396355_17	d__Bacteria;p__Bacillota;c__Bacilli;o__RF39;f__UBA660;g__CAG-877;s__CAG-877 sp900753325	0	0	1	0	0	0	0	0	0	0		META18IMWYN18_GD-NH-L3_bin.31.strict	d__Bacteria;p__Bacillota_A;c__Clostridia;o__Christensenellales;f__DTU072;g__Stercoripulliclostridium_A;s__Stercoripulliclostridium_A sp944371785	0	0	2	0	0	0	0	0	0	0		DRR279221.bin.21	d__Bacteria;p__Bacteroidota;c__Bacteroidia;o__Bacteroidales;f__UBA932;g__Cryptobacteroides;s__	0	1	1	0	0	0	0	0	0	0
ERS396355_37	d__Bacteria;p__Bacillota_A;c__Clostridia;o__Oscillospirales;f__CAG-272;g__CAG-390;s__CAG-390 sp900753295	0	0	1	0	0	0	0	0	0	0		META18IMWYN18_ZJ-JX-L1_bin.85.orig	d__Bacteria;p__Bacillota_A;c__Clostridia;o__Christensenellales;f__DTU072;g__Stercoripulliclostridium_A;s__Stercoripulliclostridium_A merdigallinarum	0	0	2	0	0	0	0	0	0	0		DRR279221.bin.31	d__Bacteria;p__Bacteroidota;c__Bacteroidia;o__Bacteroidales;f__UBA932;g__Cryptobacteroides;s__	0	1	1	0	0	0	0	0	0	0
ERS396356_56	d__Bacteria;p__Actinomycetota;c__Coriobacteriia;o__Coriobacteriales;f__Coriobacteriaceae;g__Collinsella;s__Collinsella sp905207425	0	1	1	0	0	0	0	1	0	0		META18IMWYN18_JS-NJ-L1_bin.29.orig	d__Bacteria;p__Bacillota_A;c__Clostridia;o__Christensenellales;f__DTU072;g__Stercoripulliclostridium_A;s__Stercoripulliclostridium_A merdigallinarum	0	0	2	0	0	0	0	0	0	0		DRR279221.bin.36	d__Bacteria;p__Bacteroidota;c__Bacteroidia;o__Bacteroidales;f__Bacteroidaceae;g__43-108;s__43-108 sp001915545	0	1	0	0	0	0	0	0	0	0
[truncated: 2,117 more rows]

## Sheet: ST4
Supplementary Table 4 : Sample information of six main wild bird species
[truncated: 375 more rows]

[truncated: 1 more sheets: ST5]
